# Supplementary material for: Nutrigonometry IV: Thales’ theorem to measure the rules of dietary compromise in animals
Source: Sci Rep. 2023 May 8;13:7466. doi: 10.1038/s41598-023-34722-7 (PMC10167223; doi:10.1038/s41598-023-34722-7)
Supplement: Supplementary file 1 — Supplementary Information 1. [file 41598_2023_34722_MOESM1_ESM.csv]

Protein	Carb	Species	diet
31.799	164.568	Schistocerca	A
70.711	142.555	Schistocerca	B
88.703	125.476	Schistocerca	target
105.439	106.717	Schistocerca	C
148.117	75.515	Schistocerca	D
172.385	35.449	Schistocerca	E
28.65	149.174	Locusta	A
73.837	147.107	Locusta	B
92.772	140.083	Locusta	target
112.241	112.81	Locusta	C
128.553	64.876	Locusta	D
134.537	26.86	Locusta	E
