# Supplementary material for: Nutrigonometry IV: Thales’ theorem to measure the rules of dietary compromise in animals
Source: Sci Rep. 2023 May 8;13:7466. doi: 10.1038/s41598-023-34722-7 (PMC10167223; doi:10.1038/s41598-023-34722-7)
Supplement: Supplementary file 3 — Supplementary Information 3. [file 41598_2023_34722_MOESM3_ESM.csv]

treat	replicate	species	experiment	day	day2	protein	carb
p35:c7	1	Spodoptera exempta	Nochoice	day0-1	1	11.3099945	2.2619989
p35:c7	2	Spodoptera exempta	Nochoice	day0-1	1	6.295793	1.2591586
p35:c7	3	Spodoptera exempta	Nochoice	day0-1	1	10.049207	2.0098414
p35:c7	4	Spodoptera exempta	Nochoice	day0-1	1	8.5354115	1.7070823
p35:c7	5	Spodoptera exempta	Nochoice	day0-1	1	7.159964	1.4319928
p35:c7	6	Spodoptera exempta	Nochoice	day0-1	1	7.616378	1.5232756
p35:c7	7	Spodoptera exempta	Nochoice	day0-1	1	9.952348	1.9904696
p35:c7	8	Spodoptera exempta	Nochoice	day0-1	1	7.6215195	1.5243039
p35:c7	9	Spodoptera exempta	Nochoice	day0-1	1	5.2507805	1.0501561
p35:c7	10	Spodoptera exempta	Nochoice	day0-1	1	6.0209275	1.2041855
p35:c7	11	Spodoptera exempta	Nochoice	day0-1	1	11.030957	2.2061914
p35:c7	12	Spodoptera exempta	Nochoice	day0-1	1	8.8669875	1.7733975
p35:c7	13	Spodoptera exempta	Nochoice	day0-1	1	10.8848565	2.1769713
p35:c7	14	Spodoptera exempta	Nochoice	day0-1	1	7.2476495	1.4495299
p35:c7	15	Spodoptera exempta	Nochoice	day0-1	1	5.1867165	1.0373433
p35:c7	16	Spodoptera exempta	Nochoice	day0-1	1	7.1251775	1.4250355
p35:c7	17	Spodoptera exempta	Nochoice	day0-1	1	9.149581	1.8299162
p35:c7	18	Spodoptera exempta	Nochoice	day0-1	1	9.0497575	1.8099515
p35:c7	19	Spodoptera exempta	Nochoice	day0-1	1	7.585823	1.5171646
p35:c7	20	Spodoptera exempta	Nochoice	day0-1	1	6.9777645	1.3955529
p35:c7	21	Spodoptera exempta	Nochoice	day0-1	1	6.949474	1.3898948
p35:c7	22	Spodoptera exempta	Nochoice	day0-1	1	6.554086	1.3108172
p35:c7	23	Spodoptera exempta	Nochoice	day0-1	1	7.5410545	1.5082109
p35:c7	24	Spodoptera exempta	Nochoice	day0-1	1	8.865283	1.7730566
p35:c7	25	Spodoptera exempta	Nochoice	day0-1	1	2.077642	0.4155284
p28:c14	1	Spodoptera exempta	Nochoice	day0-1	1	5.83970912	2.91985456
p28:c14	2	Spodoptera exempta	Nochoice	day0-1	1	5.95446628	2.97723314
p28:c14	3	Spodoptera exempta	Nochoice	day0-1	1	5.9121104	2.9560552
p28:c14	4	Spodoptera exempta	Nochoice	day0-1	1	6.96988768	3.48494384
p28:c14	5	Spodoptera exempta	Nochoice	day0-1	1	5.29611152	2.64805576
p28:c14	6	Spodoptera exempta	Nochoice	day0-1	1	6.77502448	3.38751224
p28:c14	7	Spodoptera exempta	Nochoice	day0-1	1	4.939046	2.469523
p28:c14	8	Spodoptera exempta	Nochoice	day0-1	1	5.5087298	2.7543649
p28:c14	9	Spodoptera exempta	Nochoice	day0-1	1	8.59771192	4.29885596
p28:c14	10	Spodoptera exempta	Nochoice	day0-1	1	7.27209896	3.63604948
p28:c14	11	Spodoptera exempta	Nochoice	day0-1	1	9.6812268	4.8406134
p28:c14	12	Spodoptera exempta	Nochoice	day0-1	1	8.92656828	4.46328414
p21:c21	1	Spodoptera exempta	Nochoice	day0-1	1	4.47281625	4.47281625
p21:c21	2	Spodoptera exempta	Nochoice	day0-1	1	4.47971979	4.47971979
p21:c21	3	Spodoptera exempta	Nochoice	day0-1	1	4.45875381	4.45875381
p21:c21	4	Spodoptera exempta	Nochoice	day0-1	1	3.67641393	3.67641393
p21:c21	5	Spodoptera exempta	Nochoice	day0-1	1	4.99814595	4.99814595
p21:c21	6	Spodoptera exempta	Nochoice	day0-1	1	6.03254757	6.03254757
p21:c21	7	Spodoptera exempta	Nochoice	day0-1	1	5.75305248	5.75305248
p21:c21	8	Spodoptera exempta	Nochoice	day0-1	1	5.19884694	5.19884694
p21:c21	9	Spodoptera exempta	Nochoice	day0-1	1	5.95385553	5.95385553
p21:c21	10	Spodoptera exempta	Nochoice	day0-1	1	4.03430538	4.03430538
p21:c21	11	Spodoptera exempta	Nochoice	day0-1	1	6.68618559	6.68618559
p21:c21	12	Spodoptera exempta	Nochoice	day0-1	1	9.08827626	9.08827626
p21:c21	13	Spodoptera exempta	Nochoice	day0-1	1	3.6996435	3.6996435
p21:c21	14	Spodoptera exempta	Nochoice	day0-1	1	3.95102652	3.95102652
p21:c21	15	Spodoptera exempta	Nochoice	day0-1	1	4.14917454	4.14917454
p21:c21	16	Spodoptera exempta	Nochoice	day0-1	1	4.45134606	4.45134606
p21:c21	17	Spodoptera exempta	Nochoice	day0-1	1	3.65918805	3.65918805
p21:c21	18	Spodoptera exempta	Nochoice	day0-1	1	3.76005231	3.76005231
p21:c21	19	Spodoptera exempta	Nochoice	day0-1	1	3.66241113	3.66241113
p21:c21	20	Spodoptera exempta	Nochoice	day0-1	1	4.79168823	4.79168823
p21:c21	21	Spodoptera exempta	Nochoice	day0-1	1	7.3935288	7.3935288
p21:c21	22	Spodoptera exempta	Nochoice	day0-1	1	5.72344059	5.72344059
p21:c21	23	Spodoptera exempta	Nochoice	day0-1	1	6.40656282	6.40656282
p21:c21	24	Spodoptera exempta	Nochoice	day0-1	1	6.79213017	6.79213017
p21:c21	25	Spodoptera exempta	Nochoice	day0-1	1	8.34165402	8.34165402
p14:c28	1	Spodoptera exempta	Nochoice	day0-1	1	3.9976874	7.9953748
p14:c28	2	Spodoptera exempta	Nochoice	day0-1	1	3.7399572	7.4799144
p14:c28	3	Spodoptera exempta	Nochoice	day0-1	1	5.087236	10.174472
p14:c28	4	Spodoptera exempta	Nochoice	day0-1	1	4.287724	8.575448
p14:c28	5	Spodoptera exempta	Nochoice	day0-1	1	3.6259622	7.2519244
p14:c28	6	Spodoptera exempta	Nochoice	day0-1	1	5.5560778	11.1121556
p14:c28	7	Spodoptera exempta	Nochoice	day0-1	1	5.5616484	11.1232968
p14:c28	8	Spodoptera exempta	Nochoice	day0-1	1	4.6166386	9.2332772
p14:c28	9	Spodoptera exempta	Nochoice	day0-1	1	5.8748872	11.7497744
p14:c28	10	Spodoptera exempta	Nochoice	day0-1	1	4.2005642	8.4011284
p14:c28	11	Spodoptera exempta	Nochoice	day0-1	1	4.6781938	9.3563876
p14:c28	12	Spodoptera exempta	Nochoice	day0-1	1	6.203596	12.407192
p7:c35	1	Spodoptera exempta	Nochoice	day0-1	1	2.36957448	11.8478724
p7:c35	2	Spodoptera exempta	Nochoice	day0-1	1	2.18490195	10.92450975
p7:c35	3	Spodoptera exempta	Nochoice	day0-1	1	1.95819736	9.7909868
p7:c35	4	Spodoptera exempta	Nochoice	day0-1	1	1.65946263	8.29731315
p7:c35	5	Spodoptera exempta	Nochoice	day0-1	1	2.18216852	10.9108426
p7:c35	6	Spodoptera exempta	Nochoice	day0-1	1	2.05987971	10.29939855
p7:c35	7	Spodoptera exempta	Nochoice	day0-1	1	2.47185204	12.3592602
p7:c35	8	Spodoptera exempta	Nochoice	day0-1	1	1.52462226	7.6231113
p7:c35	9	Spodoptera exempta	Nochoice	day0-1	1	2.49574297	12.47871485
p7:c35	10	Spodoptera exempta	Nochoice	day0-1	1	2.55510962	12.7755481
p7:c35	11	Spodoptera exempta	Nochoice	day0-1	1	3.69630604	18.4815302
p7:c35	12	Spodoptera exempta	Nochoice	day0-1	1	2.8432474	14.216237
p7:c35	13	Spodoptera exempta	Nochoice	day0-1	1	1.78626938	8.9313469
p7:c35	14	Spodoptera exempta	Nochoice	day0-1	1	1.39853847	6.99269235
p7:c35	15	Spodoptera exempta	Nochoice	day0-1	1	1.25407639	6.27038195
p7:c35	16	Spodoptera exempta	Nochoice	day0-1	1	1.81289969	9.06449845
p7:c35	17	Spodoptera exempta	Nochoice	day0-1	1	2.02323324	10.1161662
p7:c35	18	Spodoptera exempta	Nochoice	day0-1	1	0.82557461	4.12787305
p7:c35	19	Spodoptera exempta	Nochoice	day0-1	1	2.75866409	13.79332045
p7:c35	20	Spodoptera exempta	Nochoice	day0-1	1	2.37982437	11.89912185
p7:c35	21	Spodoptera exempta	Nochoice	day0-1	1	1.37402279	6.87011395
p7:c35	22	Spodoptera exempta	Nochoice	day0-1	1	2.40702518	12.0351259
p7:c35	23	Spodoptera exempta	Nochoice	day0-1	1	2.58774271	12.93871355
p7:c35	24	Spodoptera exempta	Nochoice	day0-1	1	1.33679553	6.68397765
p7:c35	25	Spodoptera exempta	Nochoice	day0-1	1	2.18094191	10.90470955
p35:c7	1	Spodoptera exempta	Nochoice	day0-2	2	20.8176395	4.1635279
p35:c7	2	Spodoptera exempta	Nochoice	day0-2	2	18.194834	3.6389668
p35:c7	3	Spodoptera exempta	Nochoice	day0-2	2	21.3701075	4.2740215
p35:c7	4	Spodoptera exempta	Nochoice	day0-2	2	15.9169115	3.1833823
p35:c7	5	Spodoptera exempta	Nochoice	day0-2	2	16.05457	3.210914
p35:c7	6	Spodoptera exempta	Nochoice	day0-2	2	18.043732	3.6087464
p35:c7	7	Spodoptera exempta	Nochoice	day0-2	2	21.3514665	4.2702933
p35:c7	8	Spodoptera exempta	Nochoice	day0-2	2	21.452683	4.2905366
p35:c7	9	Spodoptera exempta	Nochoice	day0-2	2	15.1185825	3.0237165
p35:c7	10	Spodoptera exempta	Nochoice	day0-2	2	20.850613	4.1701226
p35:c7	11	Spodoptera exempta	Nochoice	day0-2	2	24.554299	4.9108598
p35:c7	12	Spodoptera exempta	Nochoice	day0-2	2	24.9876655	4.9975331
p35:c7	13	Spodoptera exempta	Nochoice	day0-2	2	27.6487855	5.5297571
p35:c7	14	Spodoptera exempta	Nochoice	day0-2	2	17.4639955	3.4927991
p35:c7	15	Spodoptera exempta	Nochoice	day0-2	2	14.995295	2.999059
p35:c7	16	Spodoptera exempta	Nochoice	day0-2	2	17.4110825	3.4822165
p35:c7	17	Spodoptera exempta	Nochoice	day0-2	2	27.548871	5.5097742
p35:c7	18	Spodoptera exempta	Nochoice	day0-2	2	18.0520095	3.6104019
p35:c7	19	Spodoptera exempta	Nochoice	day0-2	2	17.68193	3.536386
p35:c7	20	Spodoptera exempta	Nochoice	day0-2	2	14.8977465	2.9795493
p35:c7	21	Spodoptera exempta	Nochoice	day0-2	2	16.622074	3.3244148
p35:c7	22	Spodoptera exempta	Nochoice	day0-2	2	18.9806575	3.7961315
p35:c7	23	Spodoptera exempta	Nochoice	day0-2	2	20.858005	4.171601
p35:c7	24	Spodoptera exempta	Nochoice	day0-2	2	27.700645	5.540129
p35:c7	25	Spodoptera exempta	Nochoice	day0-2	2	6.9643735	1.3928747
p28:c14	1	Spodoptera exempta	Nochoice	day0-2	2	19.4103868	9.7051934
p28:c14	2	Spodoptera exempta	Nochoice	day0-2	2	17.10095296	8.55047648
p28:c14	3	Spodoptera exempta	Nochoice	day0-2	2	22.62528968	11.31264484
p28:c14	4	Spodoptera exempta	Nochoice	day0-2	2	21.61495644	10.80747822
p28:c14	5	Spodoptera exempta	Nochoice	day0-2	2	18.27214256	9.13607128
p28:c14	6	Spodoptera exempta	Nochoice	day0-2	2	20.00150152	10.00075076
p28:c14	7	Spodoptera exempta	Nochoice	day0-2	2	17.90630856	8.95315428
p28:c14	8	Spodoptera exempta	Nochoice	day0-2	2	17.04948	8.52474
p28:c14	9	Spodoptera exempta	Nochoice	day0-2	2	25.84657264	12.92328632
p28:c14	10	Spodoptera exempta	Nochoice	day0-2	2	24.934168	12.467084
p28:c14	11	Spodoptera exempta	Nochoice	day0-2	2	25.38464068	12.69232034
p28:c14	12	Spodoptera exempta	Nochoice	day0-2	2	23.8028504	11.9014252
p21:c21	1	Spodoptera exempta	Nochoice	day0-2	2	8.99735277	8.99735277
p21:c21	2	Spodoptera exempta	Nochoice	day0-2	2	13.34446974	13.34446974
p21:c21	3	Spodoptera exempta	Nochoice	day0-2	2	12.2882193	12.2882193
p21:c21	4	Spodoptera exempta	Nochoice	day0-2	2	13.8394494	13.8394494
p21:c21	5	Spodoptera exempta	Nochoice	day0-2	2	14.83096377	14.83096377
p21:c21	6	Spodoptera exempta	Nochoice	day0-2	2	17.05010496	17.05010496
p21:c21	7	Spodoptera exempta	Nochoice	day0-2	2	16.14648798	16.14648798
p21:c21	8	Spodoptera exempta	Nochoice	day0-2	2	17.14587609	17.14587609
p21:c21	9	Spodoptera exempta	Nochoice	day0-2	2	15.32787942	15.32787942
p21:c21	10	Spodoptera exempta	Nochoice	day0-2	2	11.02014144	11.02014144
p21:c21	11	Spodoptera exempta	Nochoice	day0-2	2	18.07498623	18.07498623
p21:c21	12	Spodoptera exempta	Nochoice	day0-2	2	20.96922702	20.96922702
p21:c21	13	Spodoptera exempta	Nochoice	day0-2	2	11.705589	11.705589
p21:c21	14	Spodoptera exempta	Nochoice	day0-2	2	8.5481025	8.5481025
p21:c21	15	Spodoptera exempta	Nochoice	day0-2	2	15.63399096	15.63399096
p21:c21	16	Spodoptera exempta	Nochoice	day0-2	2	12.0279159	12.0279159
p21:c21	17	Spodoptera exempta	Nochoice	day0-2	2	12.68862987	12.68862987
p21:c21	18	Spodoptera exempta	Nochoice	day0-2	2	13.42354902	13.42354902
p21:c21	19	Spodoptera exempta	Nochoice	day0-2	2	14.46279051	14.46279051
p21:c21	20	Spodoptera exempta	Nochoice	day0-2	2	12.73959498	12.73959498
p21:c21	21	Spodoptera exempta	Nochoice	day0-2	2	17.62395957	17.62395957
p21:c21	22	Spodoptera exempta	Nochoice	day0-2	2	15.65650569	15.65650569
p21:c21	23	Spodoptera exempta	Nochoice	day0-2	2	17.20764213	17.20764213
p21:c21	24	Spodoptera exempta	Nochoice	day0-2	2	19.27734522	19.27734522
p21:c21	25	Spodoptera exempta	Nochoice	day0-2	2	20.8651716	20.8651716
p14:c28	1	Spodoptera exempta	Nochoice	day0-2	2	11.6117344	23.2234688
p14:c28	2	Spodoptera exempta	Nochoice	day0-2	2	10.6294538	21.2589076
p14:c28	3	Spodoptera exempta	Nochoice	day0-2	2	14.5165314	29.0330628
p14:c28	4	Spodoptera exempta	Nochoice	day0-2	2	13.6819074	27.3638148
p14:c28	5	Spodoptera exempta	Nochoice	day0-2	2	9.9466864	19.8933728
p14:c28	6	Spodoptera exempta	Nochoice	day0-2	2	14.9518376	29.9036752
p14:c28	7	Spodoptera exempta	Nochoice	day0-2	2	14.2903838	28.5807676
p14:c28	8	Spodoptera exempta	Nochoice	day0-2	2	14.3500392	28.7000784
p14:c28	9	Spodoptera exempta	Nochoice	day0-2	2	16.1284158	32.2568316
p14:c28	10	Spodoptera exempta	Nochoice	day0-2	2	13.2657532	26.5315064
p14:c28	11	Spodoptera exempta	Nochoice	day0-2	2	12.0162882	24.0325764
p14:c28	12	Spodoptera exempta	Nochoice	day0-2	2	15.8417644	31.6835288
p7:c35	1	Spodoptera exempta	Nochoice	day0-2	2	5.27284373	26.36421865
p7:c35	2	Spodoptera exempta	Nochoice	day0-2	2	3.9713982	19.856991
p7:c35	3	Spodoptera exempta	Nochoice	day0-2	2	5.99590089	29.97950445
p7:c35	4	Spodoptera exempta	Nochoice	day0-2	2	4.75274604	23.7637302
p7:c35	5	Spodoptera exempta	Nochoice	day0-2	2	5.93925577	29.69627885
p7:c35	6	Spodoptera exempta	Nochoice	day0-2	2	5.66241249	28.31206245
p7:c35	7	Spodoptera exempta	Nochoice	day0-2	2	6.71483274	33.5741637
p7:c35	8	Spodoptera exempta	Nochoice	day0-2	2	5.05866781	25.29333905
p7:c35	9	Spodoptera exempta	Nochoice	day0-2	2	5.91633756	29.5816878
p7:c35	10	Spodoptera exempta	Nochoice	day0-2	2	6.49139911	32.45699555
p7:c35	11	Spodoptera exempta	Nochoice	day0-2	2	9.28239116	46.4119558
p7:c35	12	Spodoptera exempta	Nochoice	day0-2	2	7.99884729	39.99423645
p7:c35	13	Spodoptera exempta	Nochoice	day0-2	2	5.6168105	28.0840525
p7:c35	14	Spodoptera exempta	Nochoice	day0-2	2	3.35856178	16.7928089
p7:c35	15	Spodoptera exempta	Nochoice	day0-2	2	3.57345814	17.8672907
p7:c35	16	Spodoptera exempta	Nochoice	day0-2	2	4.72749732	23.6374866
p7:c35	17	Spodoptera exempta	Nochoice	day0-2	2	5.66712776	28.3356388
p7:c35	18	Spodoptera exempta	Nochoice	day0-2	2	2.80532987	14.02664935
p7:c35	19	Spodoptera exempta	Nochoice	day0-2	2	7.34172341	36.70861705
p7:c35	20	Spodoptera exempta	Nochoice	day0-2	2	6.48613028	32.4306514
p7:c35	21	Spodoptera exempta	Nochoice	day0-2	2	5.37685246	26.8842623
p7:c35	22	Spodoptera exempta	Nochoice	day0-2	2	6.58377979	32.91889895
p7:c35	23	Spodoptera exempta	Nochoice	day0-2	2	7.12370673	35.61853365
p7:c35	24	Spodoptera exempta	Nochoice	day0-2	2	5.53992474	27.6996237
p7:c35	25	Spodoptera exempta	Nochoice	day0-2	2	5.97938747	29.89693735
p35:c7	1	Spodoptera exempta	Nochoice	day0-3	3	36.254792	7.2509584
p35:c7	2	Spodoptera exempta	Nochoice	day0-3	3	37.5789575	7.5157915
p35:c7	3	Spodoptera exempta	Nochoice	day0-3	3	40.1992605	8.0398521
p35:c7	4	Spodoptera exempta	Nochoice	day0-3	3	26.537518	5.3075036
p35:c7	5	Spodoptera exempta	Nochoice	day0-3	3	32.7954725	6.5590945
p35:c7	6	Spodoptera exempta	Nochoice	day0-3	3	34.6547565	6.9309513
p35:c7	7	Spodoptera exempta	Nochoice	day0-3	3	39.60719	7.921438
p35:c7	8	Spodoptera exempta	Nochoice	day0-3	3	42.6117265	8.5223453
p35:c7	9	Spodoptera exempta	Nochoice	day0-3	3	37.242499	7.4484998
p35:c7	10	Spodoptera exempta	Nochoice	day0-3	3	45.9365375	9.1873075
p35:c7	11	Spodoptera exempta	Nochoice	day0-3	3	38.1948805	7.6389761
p35:c7	12	Spodoptera exempta	Nochoice	day0-3	3	45.6042055	9.1208411
p35:c7	13	Spodoptera exempta	Nochoice	day0-3	3	44.2432795	8.8486559
p35:c7	14	Spodoptera exempta	Nochoice	day0-3	3	36.883651	7.3767302
p35:c7	15	Spodoptera exempta	Nochoice	day0-3	3	31.651606	6.3303212
p35:c7	16	Spodoptera exempta	Nochoice	day0-3	3	32.933033	6.5866066
p35:c7	17	Spodoptera exempta	Nochoice	day0-3	3	50.0232005	10.0046401
p35:c7	18	Spodoptera exempta	Nochoice	day0-3	3	38.1338825	7.6267765
p35:c7	19	Spodoptera exempta	Nochoice	day0-3	3	33.7688855	6.7537771
p35:c7	20	Spodoptera exempta	Nochoice	day0-3	3	24.855887	4.9711774
p35:c7	21	Spodoptera exempta	Nochoice	day0-3	3	30.413579	6.0827158
p35:c7	22	Spodoptera exempta	Nochoice	day0-3	3	29.632078	5.9264156
p35:c7	23	Spodoptera exempta	Nochoice	day0-3	3	37.6530315	7.5306063
p35:c7	24	Spodoptera exempta	Nochoice	day0-3	3	46.663638	9.3327276
p35:c7	25	Spodoptera exempta	Nochoice	day0-3	3	12.6716625	2.5343325
p28:c14	1	Spodoptera exempta	Nochoice	day0-3	3	36.98224096	18.49112048
p28:c14	2	Spodoptera exempta	Nochoice	day0-3	3	34.98193384	17.49096692
p28:c14	3	Spodoptera exempta	Nochoice	day0-3	3	44.7515264	22.3757632
p28:c14	4	Spodoptera exempta	Nochoice	day0-3	3	38.75945332	19.37972666
p28:c14	5	Spodoptera exempta	Nochoice	day0-3	3	35.90048924	17.95024462
p28:c14	6	Spodoptera exempta	Nochoice	day0-3	3	38.60313072	19.30156536
p28:c14	7	Spodoptera exempta	Nochoice	day0-3	3	36.05689948	18.02844974
p28:c14	8	Spodoptera exempta	Nochoice	day0-3	3	36.49888816	18.24944408
p28:c14	9	Spodoptera exempta	Nochoice	day0-3	3	44.40881452	22.20440726
p28:c14	10	Spodoptera exempta	Nochoice	day0-3	3	44.12570764	22.06285382
p28:c14	11	Spodoptera exempta	Nochoice	day0-3	3	44.38555184	22.19277592
p28:c14	12	Spodoptera exempta	Nochoice	day0-3	3	36.77166696	18.38583348
p21:c21	1	Spodoptera exempta	Nochoice	day0-3	3	21.5958351	21.5958351
p21:c21	2	Spodoptera exempta	Nochoice	day0-3	3	25.08616866	25.08616866
p21:c21	3	Spodoptera exempta	Nochoice	day0-3	3	24.68448591	24.68448591
p21:c21	4	Spodoptera exempta	Nochoice	day0-3	3	26.34592401	26.34592401
p21:c21	5	Spodoptera exempta	Nochoice	day0-3	3	28.07036631	28.07036631
p21:c21	6	Spodoptera exempta	Nochoice	day0-3	3	30.33019059	30.33019059
p21:c21	7	Spodoptera exempta	Nochoice	day0-3	3	32.22219672	32.22219672
p21:c21	8	Spodoptera exempta	Nochoice	day0-3	3	32.27580405	32.27580405
p21:c21	9	Spodoptera exempta	Nochoice	day0-3	3	29.99271198	29.99271198
p21:c21	10	Spodoptera exempta	Nochoice	day0-3	3	21.19002942	21.19002942
p21:c21	11	Spodoptera exempta	Nochoice	day0-3	3	32.00211693	32.00211693
p21:c21	12	Spodoptera exempta	Nochoice	day0-3	3	36.56709483	36.56709483
p21:c21	13	Spodoptera exempta	Nochoice	day0-3	3	21.37870602	21.37870602
p21:c21	14	Spodoptera exempta	Nochoice	day0-3	3	14.34896715	14.34896715
p21:c21	15	Spodoptera exempta	Nochoice	day0-3	3	32.34176757	32.34176757
p21:c21	16	Spodoptera exempta	Nochoice	day0-3	3	25.07088297	25.07088297
p21:c21	17	Spodoptera exempta	Nochoice	day0-3	3	25.0507404	25.0507404
p21:c21	18	Spodoptera exempta	Nochoice	day0-3	3	23.85269796	23.85269796
p21:c21	19	Spodoptera exempta	Nochoice	day0-3	3	31.14162324	31.14162324
p21:c21	20	Spodoptera exempta	Nochoice	day0-3	3	23.93849787	23.93849787
p21:c21	21	Spodoptera exempta	Nochoice	day0-3	3	31.92521829	31.92521829
p21:c21	22	Spodoptera exempta	Nochoice	day0-3	3	29.14885491	29.14885491
p21:c21	23	Spodoptera exempta	Nochoice	day0-3	3	33.93401046	33.93401046
p21:c21	24	Spodoptera exempta	Nochoice	day0-3	3	32.40045102	32.40045102
p21:c21	25	Spodoptera exempta	Nochoice	day0-3	3	35.06447049	35.06447049
p14:c28	1	Spodoptera exempta	Nochoice	day0-3	3	21.3615178	42.7230356
p14:c28	2	Spodoptera exempta	Nochoice	day0-3	3	18.5859464	37.1718928
p14:c28	3	Spodoptera exempta	Nochoice	day0-3	3	24.6081248	49.2162496
p14:c28	4	Spodoptera exempta	Nochoice	day0-3	3	24.532368	49.064736
p14:c28	5	Spodoptera exempta	Nochoice	day0-3	3	18.8010256	37.6020512
p14:c28	6	Spodoptera exempta	Nochoice	day0-3	3	25.2249746	50.4499492
p14:c28	7	Spodoptera exempta	Nochoice	day0-3	3	24.0447704	48.0895408
p14:c28	8	Spodoptera exempta	Nochoice	day0-3	3	22.902992	45.805984
p14:c28	9	Spodoptera exempta	Nochoice	day0-3	3	26.8453948	53.6907896
p14:c28	10	Spodoptera exempta	Nochoice	day0-3	3	24.755283	49.510566
p14:c28	11	Spodoptera exempta	Nochoice	day0-3	3	19.6827484	39.3654968
p14:c28	12	Spodoptera exempta	Nochoice	day0-3	3	27.3908656	54.7817312
p7:c35	1	Spodoptera exempta	Nochoice	day0-3	3	9.77595969	48.87979845
p7:c35	2	Spodoptera exempta	Nochoice	day0-3	3	8.41624203	42.08121015
p7:c35	3	Spodoptera exempta	Nochoice	day0-3	3	10.86325471	54.31627355
p7:c35	4	Spodoptera exempta	Nochoice	day0-3	3	8.66860946	43.3430473
p7:c35	5	Spodoptera exempta	Nochoice	day0-3	3	10.410862	52.05431
p7:c35	6	Spodoptera exempta	Nochoice	day0-3	3	9.85863991	49.29319955
p7:c35	7	Spodoptera exempta	Nochoice	day0-3	3	11.35868517	56.79342585
p7:c35	8	Spodoptera exempta	Nochoice	day0-3	3	9.96116219	49.80581095
p7:c35	9	Spodoptera exempta	Nochoice	day0-3	3	10.3496694	51.748347
p7:c35	10	Spodoptera exempta	Nochoice	day0-3	3	11.46608435	57.33042175
p7:c35	11	Spodoptera exempta	Nochoice	day0-3	3	15.60201937	78.01009685
p7:c35	12	Spodoptera exempta	Nochoice	day0-3	3	14.05231891	70.26159455
p7:c35	13	Spodoptera exempta	Nochoice	day0-3	3	10.36919716	51.8459858
p7:c35	14	Spodoptera exempta	Nochoice	day0-3	3	6.1463213	30.7316065
p7:c35	15	Spodoptera exempta	Nochoice	day0-3	3	7.45370276	37.2685138
p7:c35	16	Spodoptera exempta	Nochoice	day0-3	3	8.98471084	44.9235542
p7:c35	17	Spodoptera exempta	Nochoice	day0-3	3	10.20491269	51.02456345
p7:c35	18	Spodoptera exempta	Nochoice	day0-3	3	5.84270554	29.2135277
p7:c35	19	Spodoptera exempta	Nochoice	day0-3	3	12.57066545	62.85332725
p7:c35	20	Spodoptera exempta	Nochoice	day0-3	3	11.24414221	56.22071105
p7:c35	21	Spodoptera exempta	Nochoice	day0-3	3	9.42600204	47.1300102
p7:c35	22	Spodoptera exempta	Nochoice	day0-3	3	11.34905751	56.74528755
p7:c35	23	Spodoptera exempta	Nochoice	day0-3	3	11.17369603	55.86848015
p7:c35	24	Spodoptera exempta	Nochoice	day0-3	3	10.55463066	52.7731533
p7:c35	25	Spodoptera exempta	Nochoice	day0-3	3	10.3908448	51.954224
p35:c7	1	Spodoptera exempta	Nochoice	day0-4	4	52.10401	10.420802
p35:c7	2	Spodoptera exempta	Nochoice	day0-4	4	56.72044	11.344088
p35:c7	3	Spodoptera exempta	Nochoice	day0-4	4	58.6840905	11.7368181
p35:c7	4	Spodoptera exempta	Nochoice	day0-4	4	34.8880945	6.9776189
p35:c7	5	Spodoptera exempta	Nochoice	day0-4	4	48.755952	9.7511904
p35:c7	6	Spodoptera exempta	Nochoice	day0-4	4	53.2942655	10.6588531
p35:c7	7	Spodoptera exempta	Nochoice	day0-4	4	58.534952	11.7069904
p35:c7	8	Spodoptera exempta	Nochoice	day0-4	4	61.4868975	12.2973795
p35:c7	9	Spodoptera exempta	Nochoice	day0-4	4	55.89885	11.17977
p35:c7	10	Spodoptera exempta	Nochoice	day0-4	4	60.47195	12.09439
p35:c7	11	Spodoptera exempta	Nochoice	day0-4	4	38.1948805	7.6389761
p35:c7	12	Spodoptera exempta	Nochoice	day0-4	4	45.6042055	9.1208411
p35:c7	13	Spodoptera exempta	Nochoice	day0-4	4	57.703926	11.5407852
p35:c7	14	Spodoptera exempta	Nochoice	day0-4	4	56.1044435	11.2208887
p35:c7	15	Spodoptera exempta	Nochoice	day0-4	4	51.293872	10.2587744
p35:c7	16	Spodoptera exempta	Nochoice	day0-4	4	46.7703495	9.3540699
p35:c7	17	Spodoptera exempta	Nochoice	day0-4	4	64.867369	12.9734738
p35:c7	18	Spodoptera exempta	Nochoice	day0-4	4	52.8380405	10.5676081
p35:c7	19	Spodoptera exempta	Nochoice	day0-4	4	49.280721	9.8561442
p35:c7	20	Spodoptera exempta	Nochoice	day0-4	4	36.5561875	7.3112375
p35:c7	21	Spodoptera exempta	Nochoice	day0-4	4	47.435059	9.4870118
p35:c7	22	Spodoptera exempta	Nochoice	day0-4	4	42.5003005	8.5000601
p35:c7	23	Spodoptera exempta	Nochoice	day0-4	4	53.1349245	10.6269849
p35:c7	24	Spodoptera exempta	Nochoice	day0-4	4	46.663638	9.3327276
p35:c7	25	Spodoptera exempta	Nochoice	day0-4	4	18.599728	3.7199456
p28:c14	1	Spodoptera exempta	Nochoice	day0-4	4	51.03019488	25.51509744
p28:c14	2	Spodoptera exempta	Nochoice	day0-4	4	48.30571088	24.15285544
p28:c14	3	Spodoptera exempta	Nochoice	day0-4	4	60.76040236	30.38020118
p28:c14	4	Spodoptera exempta	Nochoice	day0-4	4	53.33071072	26.66535536
p28:c14	5	Spodoptera exempta	Nochoice	day0-4	4	50.83030316	25.41515158
p28:c14	6	Spodoptera exempta	Nochoice	day0-4	4	54.9014802	27.4507401
p28:c14	7	Spodoptera exempta	Nochoice	day0-4	4	51.86928292	25.93464146
p28:c14	8	Spodoptera exempta	Nochoice	day0-4	4	36.49888816	18.24944408
p28:c14	9	Spodoptera exempta	Nochoice	day0-4	4	44.40881452	22.20440726
p28:c14	10	Spodoptera exempta	Nochoice	day0-4	4	44.12570764	22.06285382
p28:c14	11	Spodoptera exempta	Nochoice	day0-4	4	44.38555184	22.19277592
p28:c14	12	Spodoptera exempta	Nochoice	day0-4	4	36.77166696	18.38583348
p21:c21	1	Spodoptera exempta	Nochoice	day0-4	4	32.46433743	32.46433743
p21:c21	2	Spodoptera exempta	Nochoice	day0-4	4	34.70116608	34.70116608
p21:c21	3	Spodoptera exempta	Nochoice	day0-4	4	24.68448591	24.68448591
p21:c21	4	Spodoptera exempta	Nochoice	day0-4	4	39.07014258	39.07014258
p21:c21	5	Spodoptera exempta	Nochoice	day0-4	4	39.58234812	39.58234812
p21:c21	6	Spodoptera exempta	Nochoice	day0-4	4	41.07241635	41.07241635
p21:c21	7	Spodoptera exempta	Nochoice	day0-4	4	43.46945001	43.46945001
p21:c21	8	Spodoptera exempta	Nochoice	day0-4	4	44.53740564	44.53740564
p21:c21	9	Spodoptera exempta	Nochoice	day0-4	4	43.12232778	43.12232778
p21:c21	10	Spodoptera exempta	Nochoice	day0-4	4	30.36534585	30.36534585
p21:c21	11	Spodoptera exempta	Nochoice	day0-4	4	43.44211872	43.44211872
p21:c21	12	Spodoptera exempta	Nochoice	day0-4	4	36.56709483	36.56709483
p21:c21	13	Spodoptera exempta	Nochoice	day0-4	4	30.84886917	30.84886917
p21:c21	14	Spodoptera exempta	Nochoice	day0-4	4	20.69718063	20.69718063
p21:c21	15	Spodoptera exempta	Nochoice	day0-4	4	45.2638746	45.2638746
p21:c21	16	Spodoptera exempta	Nochoice	day0-4	4	36.53555682	36.53555682
p21:c21	17	Spodoptera exempta	Nochoice	day0-4	4	34.72054929	34.72054929
p21:c21	18	Spodoptera exempta	Nochoice	day0-4	4	34.34860611	34.34860611
p21:c21	19	Spodoptera exempta	Nochoice	day0-4	4	45.11853402	45.11853402
p21:c21	20	Spodoptera exempta	Nochoice	day0-4	4	34.99425993	34.99425993
p21:c21	21	Spodoptera exempta	Nochoice	day0-4	4	42.26798877	42.26798877
p21:c21	22	Spodoptera exempta	Nochoice	day0-4	4	40.10492283	40.10492283
p21:c21	23	Spodoptera exempta	Nochoice	day0-4	4	46.96279602	46.96279602
p21:c21	24	Spodoptera exempta	Nochoice	day0-4	4	32.40045102	32.40045102
p21:c21	25	Spodoptera exempta	Nochoice	day0-4	4	35.06447049	35.06447049
p14:c28	1	Spodoptera exempta	Nochoice	day0-4	4	27.6222814	55.2445628
p14:c28	2	Spodoptera exempta	Nochoice	day0-4	4	25.650079	51.300158
p14:c28	3	Spodoptera exempta	Nochoice	day0-4	4	31.6922424	63.3844848
p14:c28	4	Spodoptera exempta	Nochoice	day0-4	4	32.1377182	64.2754364
p14:c28	5	Spodoptera exempta	Nochoice	day0-4	4	25.6408992	51.2817984
p14:c28	6	Spodoptera exempta	Nochoice	day0-4	4	31.9856376	63.9712752
p14:c28	7	Spodoptera exempta	Nochoice	day0-4	4	30.55479	61.10958
p14:c28	8	Spodoptera exempta	Nochoice	day0-4	4	29.2484864	58.4969728
p14:c28	9	Spodoptera exempta	Nochoice	day0-4	4	33.8827608	67.7655216
p14:c28	10	Spodoptera exempta	Nochoice	day0-4	4	33.1084054	66.2168108
p14:c28	11	Spodoptera exempta	Nochoice	day0-4	4	19.6827484	39.3654968
p14:c28	12	Spodoptera exempta	Nochoice	day0-4	4	34.2138832	68.4277664
p7:c35	1	Spodoptera exempta	Nochoice	day0-4	4	13.19992093	65.99960465
p7:c35	2	Spodoptera exempta	Nochoice	day0-4	4	11.3360856	56.680428
p7:c35	3	Spodoptera exempta	Nochoice	day0-4	4	14.95035017	74.75175085
p7:c35	4	Spodoptera exempta	Nochoice	day0-4	4	12.86255124	64.3127562
p7:c35	5	Spodoptera exempta	Nochoice	day0-4	4	15.58630556	77.9315278
p7:c35	6	Spodoptera exempta	Nochoice	day0-4	4	14.00732676	70.0366338
p7:c35	7	Spodoptera exempta	Nochoice	day0-4	4	14.73222086	73.6611043
p7:c35	8	Spodoptera exempta	Nochoice	day0-4	4	15.1874681	75.9373405
p7:c35	9	Spodoptera exempta	Nochoice	day0-4	4	15.01726716	75.0863358
p7:c35	10	Spodoptera exempta	Nochoice	day0-4	4	15.63265935	78.16329675
p7:c35	11	Spodoptera exempta	Nochoice	day0-4	4	18.55665301	92.78326505
p7:c35	12	Spodoptera exempta	Nochoice	day0-4	4	18.77689947	93.88449735
p7:c35	13	Spodoptera exempta	Nochoice	day0-4	4	14.42114198	72.1057099
p7:c35	14	Spodoptera exempta	Nochoice	day0-4	4	9.29455163	46.47275815
p7:c35	15	Spodoptera exempta	Nochoice	day0-4	4	11.36269827	56.81349135
p7:c35	16	Spodoptera exempta	Nochoice	day0-4	4	14.05945142	70.2972571
p7:c35	17	Spodoptera exempta	Nochoice	day0-4	4	15.1379221	75.6896105
p7:c35	18	Spodoptera exempta	Nochoice	day0-4	4	9.85613811	49.28069055
p7:c35	19	Spodoptera exempta	Nochoice	day0-4	4	15.82936698	79.1468349
p7:c35	20	Spodoptera exempta	Nochoice	day0-4	4	16.51279861	82.56399305
p7:c35	21	Spodoptera exempta	Nochoice	day0-4	4	12.66682046	63.3341023
p7:c35	22	Spodoptera exempta	Nochoice	day0-4	4	16.27381147	81.36905735
p7:c35	23	Spodoptera exempta	Nochoice	day0-4	4	15.25042827	76.25214135
p7:c35	24	Spodoptera exempta	Nochoice	day0-4	4	15.52590851	77.62954255
p7:c35	25	Spodoptera exempta	Nochoice	day0-4	4	13.8008255	69.0041275
p35:c7	1	Spodoptera exempta	Nochoice	day0-5	5	52.10401	10.420802
p35:c7	2	Spodoptera exempta	Nochoice	day0-5	5	56.72044	11.344088
p35:c7	3	Spodoptera exempta	Nochoice	day0-5	5	58.6840905	11.7368181
p35:c7	4	Spodoptera exempta	Nochoice	day0-5	5	34.8880945	6.9776189
p35:c7	5	Spodoptera exempta	Nochoice	day0-5	5	48.755952	9.7511904
p35:c7	6	Spodoptera exempta	Nochoice	day0-5	5	53.2942655	10.6588531
p35:c7	7	Spodoptera exempta	Nochoice	day0-5	5	58.534952	11.7069904
p35:c7	8	Spodoptera exempta	Nochoice	day0-5	5	61.4868975	12.2973795
p35:c7	9	Spodoptera exempta	Nochoice	day0-5	5	55.89885	11.17977
p35:c7	10	Spodoptera exempta	Nochoice	day0-5	5	60.47195	12.09439
p35:c7	11	Spodoptera exempta	Nochoice	day0-5	5	38.1948805	7.6389761
p35:c7	12	Spodoptera exempta	Nochoice	day0-5	5	45.6042055	9.1208411
p35:c7	13	Spodoptera exempta	Nochoice	day0-5	5	57.703926	11.5407852
p35:c7	14	Spodoptera exempta	Nochoice	day0-5	5	56.1044435	11.2208887
p35:c7	15	Spodoptera exempta	Nochoice	day0-5	5	51.293872	10.2587744
p35:c7	16	Spodoptera exempta	Nochoice	day0-5	5	46.7703495	9.3540699
p35:c7	17	Spodoptera exempta	Nochoice	day0-5	5	64.867369	12.9734738
p35:c7	18	Spodoptera exempta	Nochoice	day0-5	5	52.8380405	10.5676081
p35:c7	19	Spodoptera exempta	Nochoice	day0-5	5	49.280721	9.8561442
p35:c7	20	Spodoptera exempta	Nochoice	day0-5	5	36.5561875	7.3112375
p35:c7	21	Spodoptera exempta	Nochoice	day0-5	5	47.435059	9.4870118
p35:c7	22	Spodoptera exempta	Nochoice	day0-5	5	42.5003005	8.5000601
p35:c7	23	Spodoptera exempta	Nochoice	day0-5	5	53.1349245	10.6269849
p35:c7	24	Spodoptera exempta	Nochoice	day0-5	5	46.663638	9.3327276
p35:c7	25	Spodoptera exempta	Nochoice	day0-5	5	26.1229374	5.22458748
p28:c14	1	Spodoptera exempta	Nochoice	day0-5	5	51.03019488	25.51509744
p28:c14	2	Spodoptera exempta	Nochoice	day0-5	5	48.30571088	24.15285544
p28:c14	3	Spodoptera exempta	Nochoice	day0-5	5	60.76040236	30.38020118
p28:c14	4	Spodoptera exempta	Nochoice	day0-5	5	53.33071072	26.66535536
p28:c14	5	Spodoptera exempta	Nochoice	day0-5	5	50.83030316	25.41515158
p28:c14	6	Spodoptera exempta	Nochoice	day0-5	5	54.9014802	27.4507401
p28:c14	7	Spodoptera exempta	Nochoice	day0-5	5	51.86928292	25.93464146
p28:c14	8	Spodoptera exempta	Nochoice	day0-5	5	36.49888816	18.24944408
p28:c14	9	Spodoptera exempta	Nochoice	day0-5	5	44.40881452	22.20440726
p28:c14	10	Spodoptera exempta	Nochoice	day0-5	5	44.12570764	22.06285382
p28:c14	11	Spodoptera exempta	Nochoice	day0-5	5	44.38555184	22.19277592
p28:c14	12	Spodoptera exempta	Nochoice	day0-5	5	36.77166696	18.38583348
p21:c21	1	Spodoptera exempta	Nochoice	day0-5	5	32.46433743	32.46433743
p21:c21	2	Spodoptera exempta	Nochoice	day0-5	5	34.70116608	34.70116608
p21:c21	3	Spodoptera exempta	Nochoice	day0-5	5	24.68448591	24.68448591
p21:c21	4	Spodoptera exempta	Nochoice	day0-5	5	39.07014258	39.07014258
p21:c21	5	Spodoptera exempta	Nochoice	day0-5	5	39.58234812	39.58234812
p21:c21	6	Spodoptera exempta	Nochoice	day0-5	5	41.07241635	41.07241635
p21:c21	7	Spodoptera exempta	Nochoice	day0-5	5	43.46945001	43.46945001
p21:c21	8	Spodoptera exempta	Nochoice	day0-5	5	44.53740564	44.53740564
p21:c21	9	Spodoptera exempta	Nochoice	day0-5	5	43.12232778	43.12232778
p21:c21	10	Spodoptera exempta	Nochoice	day0-5	5	30.36534585	30.36534585
p21:c21	11	Spodoptera exempta	Nochoice	day0-5	5	43.44211872	43.44211872
p21:c21	12	Spodoptera exempta	Nochoice	day0-5	5	36.56709483	36.56709483
p21:c21	13	Spodoptera exempta	Nochoice	day0-5	5	30.84886917	30.84886917
p21:c21	14	Spodoptera exempta	Nochoice	day0-5	5	20.69718063	20.69718063
p21:c21	15	Spodoptera exempta	Nochoice	day0-5	5	45.2638746	45.2638746
p21:c21	16	Spodoptera exempta	Nochoice	day0-5	5	36.53555682	36.53555682
p21:c21	17	Spodoptera exempta	Nochoice	day0-5	5	34.72054929	34.72054929
p21:c21	18	Spodoptera exempta	Nochoice	day0-5	5	34.34860611	34.34860611
p21:c21	19	Spodoptera exempta	Nochoice	day0-5	5	45.11853402	45.11853402
p21:c21	20	Spodoptera exempta	Nochoice	day0-5	5	34.99425993	34.99425993
p21:c21	21	Spodoptera exempta	Nochoice	day0-5	5	42.26798877	42.26798877
p21:c21	22	Spodoptera exempta	Nochoice	day0-5	5	40.10492283	40.10492283
p21:c21	23	Spodoptera exempta	Nochoice	day0-5	5	46.96279602	46.96279602
p21:c21	24	Spodoptera exempta	Nochoice	day0-5	5	32.40045102	32.40045102
p21:c21	25	Spodoptera exempta	Nochoice	day0-5	5	35.06447049	35.06447049
p14:c28	1	Spodoptera exempta	Nochoice	day0-5	5	27.6222814	55.2445628
p14:c28	2	Spodoptera exempta	Nochoice	day0-5	5	25.650079	51.300158
p14:c28	3	Spodoptera exempta	Nochoice	day0-5	5	31.6922424	63.3844848
p14:c28	4	Spodoptera exempta	Nochoice	day0-5	5	32.1377182	64.2754364
p14:c28	5	Spodoptera exempta	Nochoice	day0-5	5	25.6408992	51.2817984
p14:c28	6	Spodoptera exempta	Nochoice	day0-5	5	31.9856376	63.9712752
p14:c28	7	Spodoptera exempta	Nochoice	day0-5	5	30.55479	61.10958
p14:c28	8	Spodoptera exempta	Nochoice	day0-5	5	29.2484864	58.4969728
p14:c28	9	Spodoptera exempta	Nochoice	day0-5	5	33.8827608	67.7655216
p14:c28	10	Spodoptera exempta	Nochoice	day0-5	5	33.1084054	66.2168108
p14:c28	11	Spodoptera exempta	Nochoice	day0-5	5	19.6827484	39.3654968
p14:c28	12	Spodoptera exempta	Nochoice	day0-5	5	34.2138832	68.4277664
p7:c35	1	Spodoptera exempta	Nochoice	day0-5	5	13.19992093	65.99960465
p7:c35	2	Spodoptera exempta	Nochoice	day0-5	5	13.49164194	67.4582097
p7:c35	3	Spodoptera exempta	Nochoice	day0-5	5	14.95035017	74.75175085
p7:c35	4	Spodoptera exempta	Nochoice	day0-5	5	15.75717752	78.7858876
p7:c35	5	Spodoptera exempta	Nochoice	day0-5	5	18.69493976	93.4746988
p7:c35	6	Spodoptera exempta	Nochoice	day0-5	5	16.57724159	82.88620795
p7:c35	7	Spodoptera exempta	Nochoice	day0-5	5	14.73222086	73.6611043
p7:c35	8	Spodoptera exempta	Nochoice	day0-5	5	18.82502762	94.1251381
p7:c35	9	Spodoptera exempta	Nochoice	day0-5	5	18.34991011	91.74955055
p7:c35	10	Spodoptera exempta	Nochoice	day0-5	5	15.63265935	78.16329675
p7:c35	11	Spodoptera exempta	Nochoice	day0-5	5	18.55665301	92.78326505
p7:c35	12	Spodoptera exempta	Nochoice	day0-5	5	18.77689947	93.88449735
p7:c35	13	Spodoptera exempta	Nochoice	day0-5	5	14.42114198	72.1057099
p7:c35	14	Spodoptera exempta	Nochoice	day0-5	5	12.38520493	61.92602465
p7:c35	15	Spodoptera exempta	Nochoice	day0-5	5	14.16495885	70.82479425
p7:c35	16	Spodoptera exempta	Nochoice	day0-5	5	16.6862017	83.4310085
p7:c35	17	Spodoptera exempta	Nochoice	day0-5	5	18.42144024	92.1072012
p7:c35	18	Spodoptera exempta	Nochoice	day0-5	5	13.5692914	67.846457
p7:c35	19	Spodoptera exempta	Nochoice	day0-5	5	15.82936698	79.1468349
p7:c35	20	Spodoptera exempta	Nochoice	day0-5	5	20.72440265	103.6220133
p7:c35	21	Spodoptera exempta	Nochoice	day0-5	5	12.66682046	63.3341023
p7:c35	22	Spodoptera exempta	Nochoice	day0-5	5	16.27381147	81.36905735
p7:c35	23	Spodoptera exempta	Nochoice	day0-5	5	15.25042827	76.25214135
p7:c35	24	Spodoptera exempta	Nochoice	day0-5	5	18.7616961	93.8084805
p7:c35	25	Spodoptera exempta	Nochoice	day0-5	5	15.76701938	78.8350969
p35:c7 vs p21:c21	1	Spodoptera exempta	Choice	day0-1	1	5.83168572	4.91205036
p35:c7 vs p21:c21	2	Spodoptera exempta	Choice	day0-1	1	6.0875276	6.05247832
p35:c7 vs p21:c21	3	Spodoptera exempta	Choice	day0-1	1	8.1719666	4.50447844
p35:c7 vs p21:c21	4	Spodoptera exempta	Choice	day0-1	1	9.69150462	4.77674022
p35:c7 vs p21:c21	5	Spodoptera exempta	Choice	day0-1	1	6.75543862	4.13147294
p35:c7 vs p21:c21	6	Spodoptera exempta	Choice	day0-1	1	11.58027808	8.56668512
p35:c7 vs p21:c21	7	Spodoptera exempta	Choice	day0-1	1	6.45634192	5.80565552
p35:c7 vs p21:c21	8	Spodoptera exempta	Choice	day0-1	1	6.95205518	4.87301878
p35:c7 vs p21:c21	9	Spodoptera exempta	Choice	day0-1	1	7.76449198	3.50184086
p35:c7 vs p21:c21	10	Spodoptera exempta	Choice	day0-1	1	9.2139502	6.82483004
p35:c7 vs p21:c21	11	Spodoptera exempta	Choice	day0-1	1	6.20092144	6.05712464
p35:c7 vs p21:c21	12	Spodoptera exempta	Choice	day0-1	1	7.6447798	6.00198284
p35:c7 vs p21:c21	1	Spodoptera exempta	Choice	day0-2	2	16.66334838	13.47144414
p35:c7 vs p21:c21	2	Spodoptera exempta	Choice	day0-2	2	19.02496722	16.59260106
p35:c7 vs p21:c21	3	Spodoptera exempta	Choice	day0-2	2	19.58711804	14.3494414
p35:c7 vs p21:c21	4	Spodoptera exempta	Choice	day0-2	2	22.42640372	15.94461988
p35:c7 vs p21:c21	5	Spodoptera exempta	Choice	day0-2	2	18.81514054	14.91148526
p35:c7 vs p21:c21	6	Spodoptera exempta	Choice	day0-2	2	27.1711454	22.48051708
p35:c7 vs p21:c21	7	Spodoptera exempta	Choice	day0-2	2	21.92351308	18.30547964
p35:c7 vs p21:c21	8	Spodoptera exempta	Choice	day0-2	2	21.74315626	16.35227426
p35:c7 vs p21:c21	9	Spodoptera exempta	Choice	day0-2	2	21.72468046	16.13344502
p35:c7 vs p21:c21	10	Spodoptera exempta	Choice	day0-2	2	25.04292196	19.44781748
p35:c7 vs p21:c21	11	Spodoptera exempta	Choice	day0-2	2	20.22512604	16.00814124
p35:c7 vs p21:c21	12	Spodoptera exempta	Choice	day0-2	2	21.85390648	18.10384184
p35:c7 vs p21:c21	1	Spodoptera exempta	Choice	day0-3	3	28.698278	23.70988984
p35:c7 vs p21:c21	2	Spodoptera exempta	Choice	day0-3	3	30.30514578	27.87277962
p35:c7 vs p21:c21	3	Spodoptera exempta	Choice	day0-3	3	30.8509957	23.83099082
p35:c7 vs p21:c21	4	Spodoptera exempta	Choice	day0-3	3	36.56988104	28.49357224
p35:c7 vs p21:c21	5	Spodoptera exempta	Choice	day0-3	3	30.2712305	25.64682946
p35:c7 vs p21:c21	6	Spodoptera exempta	Choice	day0-3	3	41.11999542	35.0100051
p35:c7 vs p21:c21	7	Spodoptera exempta	Choice	day0-3	3	34.42170466	29.67150746
p35:c7 vs p21:c21	8	Spodoptera exempta	Choice	day0-3	3	37.41061856	29.70056992
p35:c7 vs p21:c21	9	Spodoptera exempta	Choice	day0-3	3	37.07072614	28.2658523
p35:c7 vs p21:c21	10	Spodoptera exempta	Choice	day0-3	3	39.58019786	31.5252301
p35:c7 vs p21:c21	11	Spodoptera exempta	Choice	day0-3	3	36.05659834	30.60479282
p35:c7 vs p21:c21	12	Spodoptera exempta	Choice	day0-3	3	34.8477297	30.4480029
p35:c7 vs p21:c21	1	Spodoptera exempta	Choice	day0-4	4	43.25914138	27.76470578
p35:c7 vs p21:c21	2	Spodoptera exempta	Choice	day0-4	4	30.30514578	27.87277962
p35:c7 vs p21:c21	3	Spodoptera exempta	Choice	day0-4	4	40.3625649	32.33078562
p35:c7 vs p21:c21	4	Spodoptera exempta	Choice	day0-4	4	49.11571756	38.881031
p35:c7 vs p21:c21	5	Spodoptera exempta	Choice	day0-4	4	41.17313018	36.01095442
p35:c7 vs p21:c21	6	Spodoptera exempta	Choice	day0-4	4	41.11999542	35.0100051
p35:c7 vs p21:c21	7	Spodoptera exempta	Choice	day0-4	4	34.42170466	29.67150746
p35:c7 vs p21:c21	8	Spodoptera exempta	Choice	day0-4	4	48.44000406	39.00268638
p35:c7 vs p21:c21	9	Spodoptera exempta	Choice	day0-4	4	47.10241186	36.23794202
p35:c7 vs p21:c21	10	Spodoptera exempta	Choice	day0-4	4	39.58019786	31.5252301
p35:c7 vs p21:c21	11	Spodoptera exempta	Choice	day0-4	4	48.47758594	41.90275418
p35:c7 vs p21:c21	12	Spodoptera exempta	Choice	day0-4	4	34.8477297	30.4480029
p35:c7	1	Spodoptera littoralis	Nochoice	day0-1	1	61.5	12.3
p35:c7	2	Spodoptera littoralis	Nochoice	day0-1	1	45.4	9.1
p35:c7	3	Spodoptera littoralis	Nochoice	day0-1	1	39.8	8.0
p35:c7	4	Spodoptera littoralis	Nochoice	day0-1	1	34.0	6.8
p35:c7	5	Spodoptera littoralis	Nochoice	day0-1	1	39.6	7.9
p35:c7	6	Spodoptera littoralis	Nochoice	day0-1	1	40.3	8.1
p35:c7	7	Spodoptera littoralis	Nochoice	day0-1	1	42.1	8.4
p35:c7	8	Spodoptera littoralis	Nochoice	day0-1	1	38.8	7.8
p35:c7	9	Spodoptera littoralis	Nochoice	day0-1	1	34.2	6.8
p35:c7	10	Spodoptera littoralis	Nochoice	day0-1	1	32.1	6.4
p35:c7	11	Spodoptera littoralis	Nochoice	day0-1	1	35.6	7.1
p35:c7	12	Spodoptera littoralis	Nochoice	day0-1	1	24.9	5.0
p28:c14	1	Spodoptera littoralis	Nochoice	day0-1	1	33.1	16.6
p28:c14	2	Spodoptera littoralis	Nochoice	day0-1	1	30.6	15.3
p28:c14	3	Spodoptera littoralis	Nochoice	day0-1	1	31.6	15.8
p28:c14	4	Spodoptera littoralis	Nochoice	day0-1	1	32.8	16.4
p28:c14	5	Spodoptera littoralis	Nochoice	day0-1	1	41.4	20.7
p28:c14	6	Spodoptera littoralis	Nochoice	day0-1	1	22.8	11.4
p28:c14	7	Spodoptera littoralis	Nochoice	day0-1	1	28.2	14.1
p28:c14	8	Spodoptera littoralis	Nochoice	day0-1	1	23.6	11.8
p28:c14	9	Spodoptera littoralis	Nochoice	day0-1	1	28.3	14.1
p28:c14	10	Spodoptera littoralis	Nochoice	day0-1	1	17.2	8.6
p28:c14	11	Spodoptera littoralis	Nochoice	day0-1	1	22.5	11.3
p28:c14	12	Spodoptera littoralis	Nochoice	day0-1	1	17.2	8.6
p21:c21	1	Spodoptera littoralis	Nochoice	day0-1	1	34.2	34.2
p21:c21	2	Spodoptera littoralis	Nochoice	day0-1	1	32.1	32.1
p21:c21	3	Spodoptera littoralis	Nochoice	day0-1	1	27.2	27.2
p21:c21	4	Spodoptera littoralis	Nochoice	day0-1	1	15.4	15.4
p21:c21	5	Spodoptera littoralis	Nochoice	day0-1	1	25.9	25.9
p21:c21	6	Spodoptera littoralis	Nochoice	day0-1	1	17.9	17.9
p21:c21	7	Spodoptera littoralis	Nochoice	day0-1	1	30.7	30.7
p21:c21	8	Spodoptera littoralis	Nochoice	day0-1	1	21.6	21.6
p21:c21	9	Spodoptera littoralis	Nochoice	day0-1	1	27.7	27.7
p21:c21	10	Spodoptera littoralis	Nochoice	day0-1	1	20.4	20.4
p21:c21	11	Spodoptera littoralis	Nochoice	day0-1	1	13.7	13.7
p21:c21	12	Spodoptera littoralis	Nochoice	day0-1	1	16.8	16.8
p14:c28	1	Spodoptera littoralis	Nochoice	day0-1	1	20.3	40.5
p14:c28	2	Spodoptera littoralis	Nochoice	day0-1	1	20.1	40.1
p14:c28	3	Spodoptera littoralis	Nochoice	day0-1	1	17.6	35.2
p14:c28	4	Spodoptera littoralis	Nochoice	day0-1	1	13.8	27.6
p14:c28	5	Spodoptera littoralis	Nochoice	day0-1	1	18.2	36.4
p14:c28	6	Spodoptera littoralis	Nochoice	day0-1	1	16.6	33.2
p14:c28	7	Spodoptera littoralis	Nochoice	day0-1	1	19.5	39.1
p14:c28	8	Spodoptera littoralis	Nochoice	day0-1	1	13.2	26.4
p14:c28	9	Spodoptera littoralis	Nochoice	day0-1	1	13.4	26.8
p14:c28	10	Spodoptera littoralis	Nochoice	day0-1	1	13.4	26.9
p14:c28	11	Spodoptera littoralis	Nochoice	day0-1	1	9.7	19.3
p14:c28	12	Spodoptera littoralis	Nochoice	day0-1	1	12.0	24.0
p7:c35	1	Spodoptera littoralis	Nochoice	day0-1	1	12.1	60.7
p7:c35	2	Spodoptera littoralis	Nochoice	day0-1	1	11.7	58.6
p7:c35	3	Spodoptera littoralis	Nochoice	day0-1	1	9.8	48.9
p7:c35	4	Spodoptera littoralis	Nochoice	day0-1	1	10.2	50.8
p7:c35	5	Spodoptera littoralis	Nochoice	day0-1	1	8.0	39.9
p7:c35	6	Spodoptera littoralis	Nochoice	day0-1	1	7.4	36.8
p7:c35	7	Spodoptera littoralis	Nochoice	day0-1	1	11.1	55.4
p7:c35	8	Spodoptera littoralis	Nochoice	day0-1	1	6.8	34.1
p7:c35	9	Spodoptera littoralis	Nochoice	day0-1	1	8.1	40.7
p7:c35	10	Spodoptera littoralis	Nochoice	day0-1	1	5.9	29.5
p7:c35	11	Spodoptera littoralis	Nochoice	day0-1	1	5.5	27.5
p7:c35	12	Spodoptera littoralis	Nochoice	day0-1	1	6.6	32.8
p35:c7	1	Spodoptera littoralis	Nochoice	day0-2	2	131.565	26.313
p35:c7	2	Spodoptera littoralis	Nochoice	day0-2	2	112.77	22.554
p35:c7	3	Spodoptera littoralis	Nochoice	day0-2	2	96.145	19.229
p35:c7	4	Spodoptera littoralis	Nochoice	day0-2	2	81.06	16.212
p35:c7	5	Spodoptera littoralis	Nochoice	day0-2	2	98.315	19.663
p35:c7	6	Spodoptera littoralis	Nochoice	day0-2	2	108.08	21.616
p35:c7	7	Spodoptera littoralis	Nochoice	day0-2	2	106.33	21.266
p35:c7	8	Spodoptera littoralis	Nochoice	day0-2	2	79.135	15.827
p35:c7	9	Spodoptera littoralis	Nochoice	day0-2	2	73.395	14.679
p35:c7	10	Spodoptera littoralis	Nochoice	day0-2	2	66.78	13.356
p35:c7	11	Spodoptera littoralis	Nochoice	day0-2	2	68.88	13.776
p35:c7	12	Spodoptera littoralis	Nochoice	day0-2	2	51.73	10.346
p28:c14	1	Spodoptera littoralis	Nochoice	day0-2	2	93.632	46.816
p28:c14	2	Spodoptera littoralis	Nochoice	day0-2	2	86.128	43.064
p28:c14	3	Spodoptera littoralis	Nochoice	day0-2	2	46.004	23.002
p28:c14	4	Spodoptera littoralis	Nochoice	day0-2	2	78.988	39.494
p28:c14	5	Spodoptera littoralis	Nochoice	day0-2	2	92.848	46.424
p28:c14	6	Spodoptera littoralis	Nochoice	day0-2	2	55.244	27.622
p28:c14	7	Spodoptera littoralis	Nochoice	day0-2	2	78.736	39.368
p28:c14	8	Spodoptera littoralis	Nochoice	day0-2	2	58.184	29.092
p28:c14	9	Spodoptera littoralis	Nochoice	day0-2	2	79.94	39.97
p28:c14	10	Spodoptera littoralis	Nochoice	day0-2	2	45.976	22.988
p28:c14	11	Spodoptera littoralis	Nochoice	day0-2	2	59.332	29.666
p28:c14	12	Spodoptera littoralis	Nochoice	day0-2	2	48.44	24.22
p21:c21	1	Spodoptera littoralis	Nochoice	day0-2	2	77.826	77.826
p21:c21	2	Spodoptera littoralis	Nochoice	day0-2	2	75.054	75.054
p21:c21	3	Spodoptera littoralis	Nochoice	day0-2	2	58.002	58.002
p21:c21	4	Spodoptera littoralis	Nochoice	day0-2	2	35.112	35.112
p21:c21	5	Spodoptera littoralis	Nochoice	day0-2	2	60.648	60.648
p21:c21	6	Spodoptera littoralis	Nochoice	day0-2	2	46.83	46.83
p21:c21	7	Spodoptera littoralis	Nochoice	day0-2	2	70.035	70.035
p21:c21	8	Spodoptera littoralis	Nochoice	day0-2	2	57.288	57.288
p21:c21	9	Spodoptera littoralis	Nochoice	day0-2	2	63.735	63.735
p21:c21	10	Spodoptera littoralis	Nochoice	day0-2	2	42.063	42.063
p21:c21	11	Spodoptera littoralis	Nochoice	day0-2	2	36.12	36.12
p21:c21	12	Spodoptera littoralis	Nochoice	day0-2	2	37.527	37.527
p14:c28	1	Spodoptera littoralis	Nochoice	day0-2	2	44.492	88.984
p14:c28	2	Spodoptera littoralis	Nochoice	day0-2	2	43.89	87.78
p14:c28	3	Spodoptera littoralis	Nochoice	day0-2	2	30.674	61.348
p14:c28	4	Spodoptera littoralis	Nochoice	day0-2	2	29.33	58.66
p14:c28	5	Spodoptera littoralis	Nochoice	day0-2	2	40.572	81.144
p14:c28	6	Spodoptera littoralis	Nochoice	day0-2	2	36.96	73.92
p14:c28	7	Spodoptera littoralis	Nochoice	day0-2	2	43.456	86.912
p14:c28	8	Spodoptera littoralis	Nochoice	day0-2	2	29.232	58.464
p14:c28	9	Spodoptera littoralis	Nochoice	day0-2	2	28.518	57.036
p14:c28	10	Spodoptera littoralis	Nochoice	day0-2	2	26.488	52.976
p14:c28	11	Spodoptera littoralis	Nochoice	day0-2	2	22.316	44.632
p14:c28	12	Spodoptera littoralis	Nochoice	day0-2	2	24.164	48.328
p7:c35	1	Spodoptera littoralis	Nochoice	day0-2	2	20.783	103.915
p7:c35	2	Spodoptera littoralis	Nochoice	day0-2	2	20.377	101.885
p7:c35	3	Spodoptera littoralis	Nochoice	day0-2	2	15.526	77.63
p7:c35	4	Spodoptera littoralis	Nochoice	day0-2	2	20.174	100.87
p7:c35	5	Spodoptera littoralis	Nochoice	day0-2	2	15.862	79.31
p7:c35	6	Spodoptera littoralis	Nochoice	day0-2	2	13.006	65.03
p7:c35	7	Spodoptera littoralis	Nochoice	day0-2	2	20.202	101.01
p7:c35	8	Spodoptera littoralis	Nochoice	day0-2	2	16.058	80.29
p7:c35	9	Spodoptera littoralis	Nochoice	day0-2	2	12.222	61.11
p7:c35	10	Spodoptera littoralis	Nochoice	day0-2	2	11.256	56.28
p7:c35	11	Spodoptera littoralis	Nochoice	day0-2	2	11.011	55.055
p7:c35	12	Spodoptera littoralis	Nochoice	day0-2	2	8.155	40.775
p35:c7	1	Spodoptera littoralis	Nochoice	day0-3	3	190.4	38.1
p35:c7	2	Spodoptera littoralis	Nochoice	day0-3	3	176.9	35.4
p35:c7	3	Spodoptera littoralis	Nochoice	day0-3	3	167.2	33.4
p35:c7	4	Spodoptera littoralis	Nochoice	day0-3	3	148.4	29.7
p35:c7	5	Spodoptera littoralis	Nochoice	day0-3	3	172.3	34.5
p35:c7	6	Spodoptera littoralis	Nochoice	day0-3	3	178.6	35.7
p35:c7	7	Spodoptera littoralis	Nochoice	day0-3	3	174.3	34.9
p35:c7	8	Spodoptera littoralis	Nochoice	day0-3	3	140.8	28.2
p35:c7	9	Spodoptera littoralis	Nochoice	day0-3	3	133.3	26.7
p35:c7	10	Spodoptera littoralis	Nochoice	day0-3	3	107.7	21.5
p35:c7	11	Spodoptera littoralis	Nochoice	day0-3	3	112.6	22.5
p35:c7	12	Spodoptera littoralis	Nochoice	day0-3	3	84.5	16.9
p28:c14	1	Spodoptera littoralis	Nochoice	day0-3	3	149.4	74.7
p28:c14	2	Spodoptera littoralis	Nochoice	day0-3	3	141.7	70.8
p28:c14	3	Spodoptera littoralis	Nochoice	day0-3	3	88.0	44.0
p28:c14	4	Spodoptera littoralis	Nochoice	day0-3	3	135.2	67.6
p28:c14	5	Spodoptera littoralis	Nochoice	day0-3	3	145.9	73.0
p28:c14	6	Spodoptera littoralis	Nochoice	day0-3	3	97.7	48.8
p28:c14	7	Spodoptera littoralis	Nochoice	day0-3	3	132.5	66.2
p28:c14	8	Spodoptera littoralis	Nochoice	day0-3	3	108.9	54.5
p28:c14	9	Spodoptera littoralis	Nochoice	day0-3	3	141.1	70.6
p28:c14	10	Spodoptera littoralis	Nochoice	day0-3	3	84.7	42.4
p28:c14	11	Spodoptera littoralis	Nochoice	day0-3	3	104.8	52.4
p28:c14	12	Spodoptera littoralis	Nochoice	day0-3	3	81.5	40.7
p21:c21	1	Spodoptera littoralis	Nochoice	day0-3	3	128.9	128.9
p21:c21	2	Spodoptera littoralis	Nochoice	day0-3	3	128.0	128.0
p21:c21	3	Spodoptera littoralis	Nochoice	day0-3	3	102.3	102.3
p21:c21	4	Spodoptera littoralis	Nochoice	day0-3	3	67.3	67.3
p21:c21	5	Spodoptera littoralis	Nochoice	day0-3	3	95.3	95.3
p21:c21	6	Spodoptera littoralis	Nochoice	day0-3	3	87.2	87.2
p21:c21	7	Spodoptera littoralis	Nochoice	day0-3	3	108.9	108.9
p21:c21	8	Spodoptera littoralis	Nochoice	day0-3	3	101.0	101.0
p21:c21	9	Spodoptera littoralis	Nochoice	day0-3	3	101.4	101.4
p21:c21	10	Spodoptera littoralis	Nochoice	day0-3	3	65.5	65.5
p21:c21	11	Spodoptera littoralis	Nochoice	day0-3	3	50.7	50.7
p21:c21	12	Spodoptera littoralis	Nochoice	day0-3	3	54.1	54.1
p14:c28	1	Spodoptera littoralis	Nochoice	day0-3	3	71.3	142.6
p14:c28	2	Spodoptera littoralis	Nochoice	day0-3	3	70.4	140.8
p14:c28	3	Spodoptera littoralis	Nochoice	day0-3	3	50.9	101.8
p14:c28	4	Spodoptera littoralis	Nochoice	day0-3	3	54.1	108.1
p14:c28	5	Spodoptera littoralis	Nochoice	day0-3	3	67.5	135.0
p14:c28	6	Spodoptera littoralis	Nochoice	day0-3	3	60.2	120.4
p14:c28	7	Spodoptera littoralis	Nochoice	day0-3	3	68.8	137.5
p14:c28	8	Spodoptera littoralis	Nochoice	day0-3	3	49.1	98.2
p14:c28	9	Spodoptera littoralis	Nochoice	day0-3	3	45.9	91.8
p14:c28	10	Spodoptera littoralis	Nochoice	day0-3	3	44.2	88.3
p14:c28	11	Spodoptera littoralis	Nochoice	day0-3	3	39.0	78.1
p14:c28	12	Spodoptera littoralis	Nochoice	day0-3	3	43.0	85.9
p7:c35	1	Spodoptera littoralis	Nochoice	day0-3	3	35.2	176.1
p7:c35	2	Spodoptera littoralis	Nochoice	day0-3	3	34.5	172.4
p7:c35	3	Spodoptera littoralis	Nochoice	day0-3	3	26.4	132.1
p7:c35	4	Spodoptera littoralis	Nochoice	day0-3	3	32.1	160.6
p7:c35	5	Spodoptera littoralis	Nochoice	day0-3	3	26.7	133.3
p7:c35	6	Spodoptera littoralis	Nochoice	day0-3	3	22.6	113.1
p7:c35	7	Spodoptera littoralis	Nochoice	day0-3	3	34.7	173.5
p7:c35	8	Spodoptera littoralis	Nochoice	day0-3	3	26.6	132.9
p7:c35	9	Spodoptera littoralis	Nochoice	day0-3	3	22.4	112.0
p7:c35	10	Spodoptera littoralis	Nochoice	day0-3	3	18.7	93.5
p7:c35	11	Spodoptera littoralis	Nochoice	day0-3	3	18.8	94.0
p7:c35	12	Spodoptera littoralis	Nochoice	day0-3	3	17.1	85.5
p35:c7	1	Spodoptera littoralis	Nochoice	day0-4	4	254.45	50.89
p35:c7	2	Spodoptera littoralis	Nochoice	day0-4	4	260.995	52.199
p35:c7	3	Spodoptera littoralis	Nochoice	day0-4	4	225.05	45.01
p35:c7	4	Spodoptera littoralis	Nochoice	day0-4	4	230.58	46.116
p35:c7	5	Spodoptera littoralis	Nochoice	day0-4	4	242.41	48.482
p35:c7	6	Spodoptera littoralis	Nochoice	day0-4	4	247.52	49.504
p35:c7	7	Spodoptera littoralis	Nochoice	day0-4	4	245.07	49.014
p35:c7	8	Spodoptera littoralis	Nochoice	day0-4	4	225.155	45.031
p35:c7	9	Spodoptera littoralis	Nochoice	day0-4	4	187.46	37.492
p35:c7	10	Spodoptera littoralis	Nochoice	day0-4	4	158.095	31.619
p35:c7	11	Spodoptera littoralis	Nochoice	day0-4	4	165.375	33.075
p35:c7	12	Spodoptera littoralis	Nochoice	day0-4	4	121.24	24.248
p28:c14	1	Spodoptera littoralis	Nochoice	day0-4	4	207.396	103.698
p28:c14	2	Spodoptera littoralis	Nochoice	day0-4	4	191.436	95.718
p28:c14	3	Spodoptera littoralis	Nochoice	day0-4	4	151.844	75.922
p28:c14	4	Spodoptera littoralis	Nochoice	day0-4	4	178.5	89.25
p28:c14	5	Spodoptera littoralis	Nochoice	day0-4	4	192.416	96.208
p28:c14	6	Spodoptera littoralis	Nochoice	day0-4	4	148.988	74.494
p28:c14	7	Spodoptera littoralis	Nochoice	day0-4	4	190.372	95.186
p28:c14	8	Spodoptera littoralis	Nochoice	day0-4	4	167.776	83.888
p28:c14	9	Spodoptera littoralis	Nochoice	day0-4	4	205.66	102.83
p28:c14	10	Spodoptera littoralis	Nochoice	day0-4	4	128.604	64.302
p28:c14	11	Spodoptera littoralis	Nochoice	day0-4	4	156.688	78.344
p28:c14	12	Spodoptera littoralis	Nochoice	day0-4	4	122.64	61.32
p21:c21	1	Spodoptera littoralis	Nochoice	day0-4	4	184.422	184.422
p21:c21	2	Spodoptera littoralis	Nochoice	day0-4	4	172.536	172.536
p21:c21	3	Spodoptera littoralis	Nochoice	day0-4	4	142.191	142.191
p21:c21	4	Spodoptera littoralis	Nochoice	day0-4	4	106.659	106.659
p21:c21	5	Spodoptera littoralis	Nochoice	day0-4	4	137.445	137.445
p21:c21	6	Spodoptera littoralis	Nochoice	day0-4	4	117.369	117.369
p21:c21	7	Spodoptera littoralis	Nochoice	day0-4	4	155.799	155.799
p21:c21	8	Spodoptera littoralis	Nochoice	day0-4	4	140.301	140.301
p21:c21	9	Spodoptera littoralis	Nochoice	day0-4	4	130.809	130.809
p21:c21	10	Spodoptera littoralis	Nochoice	day0-4	4	73.542	73.542
p21:c21	11	Spodoptera littoralis	Nochoice	day0-4	4	75.117	75.117
p21:c21	12	Spodoptera littoralis	Nochoice	day0-4	4	77.679	77.679
p14:c28	1	Spodoptera littoralis	Nochoice	day0-4	4	95.788	191.576
p14:c28	2	Spodoptera littoralis	Nochoice	day0-4	4	97.482	194.964
p14:c28	3	Spodoptera littoralis	Nochoice	day0-4	4	71.092	142.184
p14:c28	4	Spodoptera littoralis	Nochoice	day0-4	4	86.52	173.04
p14:c28	5	Spodoptera littoralis	Nochoice	day0-4	4	103.068	206.136
p14:c28	6	Spodoptera littoralis	Nochoice	day0-4	4	85.582	171.164
p14:c28	7	Spodoptera littoralis	Nochoice	day0-4	4	90.02	180.04
p14:c28	8	Spodoptera littoralis	Nochoice	day0-4	4	72.996	145.992
p14:c28	9	Spodoptera littoralis	Nochoice	day0-4	4	65.324	130.648
p14:c28	10	Spodoptera littoralis	Nochoice	day0-4	4	66.262	132.524
p14:c28	11	Spodoptera littoralis	Nochoice	day0-4	4	59.332	118.664
p14:c28	12	Spodoptera littoralis	Nochoice	day0-4	4	64.582	129.164
p7:c35	1	Spodoptera littoralis	Nochoice	day0-4	4	54.278	271.39
p7:c35	2	Spodoptera littoralis	Nochoice	day0-4	4	51.422	257.11
p7:c35	3	Spodoptera littoralis	Nochoice	day0-4	4	36.939	184.695
p7:c35	4	Spodoptera littoralis	Nochoice	day0-4	4	47.362	236.81
p7:c35	5	Spodoptera littoralis	Nochoice	day0-4	4	40.187	200.935
p7:c35	6	Spodoptera littoralis	Nochoice	day0-4	4	35.665	178.325
p7:c35	7	Spodoptera littoralis	Nochoice	day0-4	4	50.995	254.975
p7:c35	8	Spodoptera littoralis	Nochoice	day0-4	4	37.919	189.595
p7:c35	9	Spodoptera littoralis	Nochoice	day0-4	4	31.927	159.635
p7:c35	10	Spodoptera littoralis	Nochoice	day0-4	4	24.094	120.47
p7:c35	11	Spodoptera littoralis	Nochoice	day0-4	4	24.745	123.725
p7:c35	12	Spodoptera littoralis	Nochoice	day0-4	4	21.721	108.605
p35:c7	1	Spodoptera littoralis	Nochoice	day0-5	5	254.5	50.9
p35:c7	2	Spodoptera littoralis	Nochoice	day0-5	5	261.0	52.2
p35:c7	3	Spodoptera littoralis	Nochoice	day0-5	5	225.1	45.0
p35:c7	4	Spodoptera littoralis	Nochoice	day0-5	5	291.0	58.2
p35:c7	5	Spodoptera littoralis	Nochoice	day0-5	5	242.4	48.5
p35:c7	6	Spodoptera littoralis	Nochoice	day0-5	5	247.5	49.5
p35:c7	7	Spodoptera littoralis	Nochoice	day0-5	5	245.1	49.0
p35:c7	8	Spodoptera littoralis	Nochoice	day0-5	5	264.4	52.9
p35:c7	9	Spodoptera littoralis	Nochoice	day0-5	5	254.8	51.0
p35:c7	10	Spodoptera littoralis	Nochoice	day0-5	5	225.3	45.1
p35:c7	11	Spodoptera littoralis	Nochoice	day0-5	5	226.0	45.2
p35:c7	12	Spodoptera littoralis	Nochoice	day0-5	5	175.0	35.0
p28:c14	1	Spodoptera littoralis	Nochoice	day0-5	5	207.4	103.7
p28:c14	2	Spodoptera littoralis	Nochoice	day0-5	5	191.4	95.7
p28:c14	3	Spodoptera littoralis	Nochoice	day0-5	5	199.9	100.0
p28:c14	4	Spodoptera littoralis	Nochoice	day0-5	5	178.5	89.3
p28:c14	5	Spodoptera littoralis	Nochoice	day0-5	5	192.4	96.2
p28:c14	6	Spodoptera littoralis	Nochoice	day0-5	5	188.6	94.3
p28:c14	7	Spodoptera littoralis	Nochoice	day0-5	5	190.4	95.2
p28:c14	8	Spodoptera littoralis	Nochoice	day0-5	5	207.8	103.9
p28:c14	9	Spodoptera littoralis	Nochoice	day0-5	5	251.1	125.5
p28:c14	10	Spodoptera littoralis	Nochoice	day0-5	5	161.8	80.9
p28:c14	11	Spodoptera littoralis	Nochoice	day0-5	5	187.5	93.8
p28:c14	12	Spodoptera littoralis	Nochoice	day0-5	5	151.8	75.9
p21:c21	1	Spodoptera littoralis	Nochoice	day0-5	5	184.4	184.4
p21:c21	2	Spodoptera littoralis	Nochoice	day0-5	5	172.5	172.5
p21:c21	3	Spodoptera littoralis	Nochoice	day0-5	5	142.2	142.2
p21:c21	4	Spodoptera littoralis	Nochoice	day0-5	5	143.5	143.5
p21:c21	5	Spodoptera littoralis	Nochoice	day0-5	5	137.4	137.4
p21:c21	6	Spodoptera littoralis	Nochoice	day0-5	5	117.4	117.4
p21:c21	7	Spodoptera littoralis	Nochoice	day0-5	5	155.8	155.8
p21:c21	8	Spodoptera littoralis	Nochoice	day0-5	5	140.3	140.3
p21:c21	9	Spodoptera littoralis	Nochoice	day0-5	5	149.7	149.7
p21:c21	10	Spodoptera littoralis	Nochoice	day0-5	5	104.7	104.7
p21:c21	11	Spodoptera littoralis	Nochoice	day0-5	5	108.2	108.2
p21:c21	12	Spodoptera littoralis	Nochoice	day0-5	5	109.7	109.7
p14:c28	1	Spodoptera littoralis	Nochoice	day0-5	5	95.8	191.6
p14:c28	2	Spodoptera littoralis	Nochoice	day0-5	5	97.5	195.0
p14:c28	3	Spodoptera littoralis	Nochoice	day0-5	5	88.0	176.0
p14:c28	4	Spodoptera littoralis	Nochoice	day0-5	5	86.5	173.0
p14:c28	5	Spodoptera littoralis	Nochoice	day0-5	5	128.8	257.7
p14:c28	6	Spodoptera littoralis	Nochoice	day0-5	5	100.0	200.0
p14:c28	7	Spodoptera littoralis	Nochoice	day0-5	5	90.0	180.0
p14:c28	8	Spodoptera littoralis	Nochoice	day0-5	5	88.0	175.9
p14:c28	9	Spodoptera littoralis	Nochoice	day0-5	5	87.5	175.0
p14:c28	10	Spodoptera littoralis	Nochoice	day0-5	5	85.6	171.2
p14:c28	11	Spodoptera littoralis	Nochoice	day0-5	5	84.5	168.9
p14:c28	12	Spodoptera littoralis	Nochoice	day0-5	5	82.5	165.0
p7:c35	1	Spodoptera littoralis	Nochoice	day0-5	5	62.8	313.8
p7:c35	2	Spodoptera littoralis	Nochoice	day0-5	5	59.0	295.0
p7:c35	3	Spodoptera littoralis	Nochoice	day0-5	5	50.4	251.8
p7:c35	4	Spodoptera littoralis	Nochoice	day0-5	5	58.8	293.8
p7:c35	5	Spodoptera littoralis	Nochoice	day0-5	5	53.9	269.5
p7:c35	6	Spodoptera littoralis	Nochoice	day0-5	5	51.6	257.8
p7:c35	7	Spodoptera littoralis	Nochoice	day0-5	5	62.3	311.4
p7:c35	8	Spodoptera littoralis	Nochoice	day0-5	5	49.6	247.8
p7:c35	9	Spodoptera littoralis	Nochoice	day0-5	5	46.8	233.9
p7:c35	10	Spodoptera littoralis	Nochoice	day0-5	5	32.3	161.5
p7:c35	11	Spodoptera littoralis	Nochoice	day0-5	5	34.8	173.8
p7:c35	12	Spodoptera littoralis	Nochoice	day0-5	5	31.7	158.3
p35:c7 vs p21:c21	1	Spodoptera littoralis	Choice	day0-1	1	31.3	16.8
p35:c7 vs p21:c21	2	Spodoptera littoralis	Choice	day0-1	1	19.1	13.8
p35:c7 vs p21:c21	3	Spodoptera littoralis	Choice	day0-1	1	28.6	12.2
p35:c7 vs p21:c21	4	Spodoptera littoralis	Choice	day0-1	1	29.4	16.2
p35:c7 vs p21:c21	5	Spodoptera littoralis	Choice	day0-1	1	24.4	11.1
p35:c7 vs p21:c21	6	Spodoptera littoralis	Choice	day0-1	1	28.7	17.3
p35:c7 vs p21:c21	7	Spodoptera littoralis	Choice	day0-1	1	30.7	17.9
p35:c7 vs p21:c21	8	Spodoptera littoralis	Choice	day0-1	1	24.6	19.7
p35:c7 vs p21:c21	9	Spodoptera littoralis	Choice	day0-1	1	20.5	12.7
p35:c7 vs p21:c21	10	Spodoptera littoralis	Choice	day0-1	1	32.4	21
p35:c7 vs p21:c21	11	Spodoptera littoralis	Choice	day0-1	1	24.5	19.3
p35:c7 vs p21:c21	12	Spodoptera littoralis	Choice	day0-1	1	28.8	13.8
p35:c7 vs p21:c21	1	Spodoptera littoralis	Choice	day0-2	2	77.2	47.7
p35:c7 vs p21:c21	2	Spodoptera littoralis	Choice	day0-2	2	47.6	39.1
p35:c7 vs p21:c21	3	Spodoptera littoralis	Choice	day0-2	2	68.7	44.4
p35:c7 vs p21:c21	4	Spodoptera littoralis	Choice	day0-2	2	74.1	48.6
p35:c7 vs p21:c21	5	Spodoptera littoralis	Choice	day0-2	2	61.5	41.7
p35:c7 vs p21:c21	6	Spodoptera littoralis	Choice	day0-2	2	58.6	39.8
p35:c7 vs p21:c21	7	Spodoptera littoralis	Choice	day0-2	2	67.1	40.7
p35:c7 vs p21:c21	8	Spodoptera littoralis	Choice	day0-2	2	52.9	45.5
p35:c7 vs p21:c21	9	Spodoptera littoralis	Choice	day0-2	2	48.7	29.7
p35:c7 vs p21:c21	10	Spodoptera littoralis	Choice	day0-2	2	64.6	37
p35:c7 vs p21:c21	11	Spodoptera littoralis	Choice	day0-2	2	52.8	42.4
p35:c7 vs p21:c21	12	Spodoptera littoralis	Choice	day0-2	2	58.7	37.6
p35:c7 vs p21:c21	1	Spodoptera littoralis	Choice	day0-3	3	144.1	83.3
p35:c7 vs p21:c21	2	Spodoptera littoralis	Choice	day0-3	3	87.9	78.7
p35:c7 vs p21:c21	3	Spodoptera littoralis	Choice	day0-3	3	124.2	80.6
p35:c7 vs p21:c21	4	Spodoptera littoralis	Choice	day0-3	3	128.5	93.4
p35:c7 vs p21:c21	5	Spodoptera littoralis	Choice	day0-3	3	110.7	81.6
p35:c7 vs p21:c21	6	Spodoptera littoralis	Choice	day0-3	3	88.6	65.5
p35:c7 vs p21:c21	7	Spodoptera littoralis	Choice	day0-3	3	113.4	82.4
p35:c7 vs p21:c21	8	Spodoptera littoralis	Choice	day0-3	3	89.1	81.2
p35:c7 vs p21:c21	9	Spodoptera littoralis	Choice	day0-3	3	79.1	46.2
p35:c7 vs p21:c21	10	Spodoptera littoralis	Choice	day0-3	3	115.5	71.1
p35:c7 vs p21:c21	11	Spodoptera littoralis	Choice	day0-3	3	88.3	68.5
p35:c7 vs p21:c21	12	Spodoptera littoralis	Choice	day0-3	3	98	71.7
p35:c7 vs p21:c21	1	Spodoptera littoralis	Choice	day0-4	4	192.8	104.4
p35:c7 vs p21:c21	2	Spodoptera littoralis	Choice	day0-4	4	115.2	102.6
p35:c7 vs p21:c21	3	Spodoptera littoralis	Choice	day0-4	4	163.4	115.9
p35:c7 vs p21:c21	4	Spodoptera littoralis	Choice	day0-4	4	169.5	121.8
p35:c7 vs p21:c21	5	Spodoptera littoralis	Choice	day0-4	4	149.2	110.9
p35:c7 vs p21:c21	6	Spodoptera littoralis	Choice	day0-4	4	134.1	88.3
p35:c7 vs p21:c21	7	Spodoptera littoralis	Choice	day0-4	4	171.3	136.8
p35:c7 vs p21:c21	8	Spodoptera littoralis	Choice	day0-4	4	112.3	102.8
p35:c7 vs p21:c21	9	Spodoptera littoralis	Choice	day0-4	4	134	67.2
p35:c7 vs p21:c21	10	Spodoptera littoralis	Choice	day0-4	4	148.9	103.5
p35:c7 vs p21:c21	11	Spodoptera littoralis	Choice	day0-4	4	130.9	110.8
p35:c7 vs p21:c21	12	Spodoptera littoralis	Choice	day0-4	4	150.8	117.3
p35:c7 vs p21:c21	1	Spodoptera littoralis	Choice	day0-5	5	192.8	104.4
p35:c7 vs p21:c21	2	Spodoptera littoralis	Choice	day0-5	5	115.2	102.6
p35:c7 vs p21:c21	3	Spodoptera littoralis	Choice	day0-5	5	163.4	115.9
p35:c7 vs p21:c21	4	Spodoptera littoralis	Choice	day0-5	5	169.5	121.8
p35:c7 vs p21:c21	5	Spodoptera littoralis	Choice	day0-5	5	149.2	110.9
p35:c7 vs p21:c21	6	Spodoptera littoralis	Choice	day0-5	5	175.1	111.1
p35:c7 vs p21:c21	7	Spodoptera littoralis	Choice	day0-5	5	202.5	157.4
p35:c7 vs p21:c21	8	Spodoptera littoralis	Choice	day0-5	5	112.3	102.8
p35:c7 vs p21:c21	9	Spodoptera littoralis	Choice	day0-5	5	181.9	102.1
p35:c7 vs p21:c21	10	Spodoptera littoralis	Choice	day0-5	5	148.9	103.5
p35:c7 vs p21:c21	11	Spodoptera littoralis	Choice	day0-5	5	173.7	134
p35:c7 vs p21:c21	12	Spodoptera littoralis	Choice	day0-5	5	183.1	136.1
p35:c7 vs p21:c21	1	Spodoptera littoralis	Choice	day0-6	6	192.8	104.4
p35:c7 vs p21:c21	2	Spodoptera littoralis	Choice	day0-6	6	115.2	102.6
p35:c7 vs p21:c21	3	Spodoptera littoralis	Choice	day0-6	6	163.4	115.9
p35:c7 vs p21:c21	4	Spodoptera littoralis	Choice	day0-6	6	169.5	121.8
p35:c7 vs p21:c21	5	Spodoptera littoralis	Choice	day0-6	6	149.2	110.9
p35:c7 vs p21:c21	6	Spodoptera littoralis	Choice	day0-6	6	175.1	111.1
p35:c7 vs p21:c21	7	Spodoptera littoralis	Choice	day0-6	6	202.5	157.4
p35:c7 vs p21:c21	8	Spodoptera littoralis	Choice	day0-6	6	112.3	102.8
p35:c7 vs p21:c21	9	Spodoptera littoralis	Choice	day0-6	6	241.3	135.5
p35:c7 vs p21:c21	10	Spodoptera littoralis	Choice	day0-6	6	148.9	103.5
p35:c7 vs p21:c21	11	Spodoptera littoralis	Choice	day0-6	6	173.7	134
p35:c7 vs p21:c21	12	Spodoptera littoralis	Choice	day0-6	6	183.1	136.1
p35:c7 vs p21:c21	1	Spodoptera littoralis	Choice	day0-7	7	192.8	104.4
p35:c7 vs p21:c21	2	Spodoptera littoralis	Choice	day0-7	7	115.2	102.6
p35:c7 vs p21:c21	3	Spodoptera littoralis	Choice	day0-7	7	163.4	115.9
p35:c7 vs p21:c21	4	Spodoptera littoralis	Choice	day0-7	7	169.5	121.8
p35:c7 vs p21:c21	5	Spodoptera littoralis	Choice	day0-7	7	149.2	110.9
p35:c7 vs p21:c21	6	Spodoptera littoralis	Choice	day0-7	7	175.1	111.1
p35:c7 vs p21:c21	7	Spodoptera littoralis	Choice	day0-7	7	202.5	157.4
p35:c7 vs p21:c21	8	Spodoptera littoralis	Choice	day0-7	7	112.3	102.8
p35:c7 vs p21:c21	9	Spodoptera littoralis	Choice	day0-7	7	241.3	135.5
p35:c7 vs p21:c21	10	Spodoptera littoralis	Choice	day0-7	7	148.9	103.5
p35:c7 vs p21:c21	11	Spodoptera littoralis	Choice	day0-7	7	173.7	134
p35:c7 vs p21:c21	12	Spodoptera littoralis	Choice	day0-7	7	183.1	136.1
