# Supplementary material for: Nutrigonometry IV: Thales’ theorem to measure the rules of dietary compromise in animals
Source: Sci Rep. 2023 May 8;13:7466. doi: 10.1038/s41598-023-34722-7 (PMC10167223; doi:10.1038/s41598-023-34722-7)
Supplement: Supplementary file 4 — Supplementary Information 4. [file 41598_2023_34722_MOESM4_ESM.xlsx]

## Sheet: Sheet1
species	experiment	experiment	nutrient	SD	SD (Comb)
Heliothis subflexa		Target	Carb	35.2
		Rails		56.4	33.2415
Heliothis virescens		Target		28.5
		Rails		30.1	20.7259
Heliothis subflexa		Target	Protein	33.6
		Rails		41	26.5045
Heliothis virescens		Target		38.5
		Rails		43.8	29.1577
Spodoptera exempta	exempta	Target	Carb	11.5
		Rails		23.7	13.1714
Spodoptera littoralis		Target		41.6
		Rails		66	39.0082
Spodoptera exempta		Target	Protein	13.7
		Rails		16.4	10.6847
Spodoptera littoralis		Target		58.8
		Rails		68.3	45.062
