# Supplementary material for: Nutrigonometry IV: Thales’ theorem to measure the rules of dietary compromise in animals
Source: Sci Rep. 2023 May 8;13:7466. doi: 10.1038/s41598-023-34722-7 (PMC10167223; doi:10.1038/s41598-023-34722-7)
Supplement: Supplementary file 5 — Supplementary Information 5. [file 41598_2023_34722_MOESM5_ESM.r]

########## Nutrigonometry IV: Thales' theorem #################
## Scientific Reports
## Juliano Morimoto
#* Please cite the original paper if using the approach or the functions


#*30/03/2023*#

## Functions ####

# Functions
calculate_hypothenuse <- function(x, y){
  sqrt(x^2 + y^2)
}


generate_intakeCircle <- function(intake_coord, res = 100, range = 2*pi){
  radius <- (calculate_hypothenuse(intake_coord[[1]], intake_coord[[2]])/2)
  points <- seq(0, range, length.out = res)
  data.frame(y = intake_coord[[1]]/2 + cos(points) * radius ,
             x = intake_coord[[2]]/2 + sin(points) * radius) ## NOte to self: Note that x and y are switched off. For this function therefore, we need to pass CARB, PROT (in this order) as opposed to PROT, CARB as in all other cases for other functions below. I know, sucks! I will fix this in the final version
}


calculate_largeTriangle <- function(data, intake = TRUE, intake_coord = NULL){
  if(isTRUE(intake) & !is.null(intake_coord)){
    intake_coorddt <- intake_coord
    h <- calculate_hypothenuse(intake_coorddt[[1]], intake_coorddt[[2]])
    s <- calculate_hypothenuse(data[[1]], data[[2]])
    t <- calculate_hypothenuse((data[[1]] - intake_coorddt[[1]]), 
                               (data[[2]] - intake_coorddt[[2]]))
    
    out_tri <- cbind(h, s, t)
    colnames(out_tri) <- c("diameter_h", "s", "t")
    return(as.data.frame(out_tri))
  } else {
    stop('Intake coordinates must be given')
  }
}


## Calculate Beta

calculate_Beta <- function(dt){
  ## estimating angles
  output <- c()
  for(i in 1:nrow(dt)){
    # using Cosine rule #
    beta <- acos((dt$s[i]^2 + dt$t[i]^2 - (dt$diameter_h[i]^2))/(2*dt$s[i]*dt$t[i]))*57.2958
    output[i] <- beta 
  }
  return(output)
}


calculate_Thales <- function(data, intake_coord, ...){
  ## calculate variables 
  tri_out <- calculate_largeTriangle(data = data, intake = TRUE, intake_coord = intake_coord)
  ## Calculate angle
  out_beta <- calculate_Beta(tri_out)
  return(out_beta)
}


## Packages
library(dplyr)
library(tidyr)
library(sp)
library(rgeos)
library(patchwork)
library(fields)
library(stringr)
library(purrr)
library(ggnewscale)
library(ggplot2)

### Exercise 0: Simulation of the error distribution
### Simulation oxf the method
simdata <- generate_intakeCircle(c(100, 100), range = pi/2)


## adding random noise
out_sim <- c()
for(i in seq(1, 100, by = 0.5)){
  noise_gauss <- rnorm(nrow(simdata), 0, sd = i)
  noise_pois <- rpois(nrow(simdata), lambda = sqrt(i))
  noise_gamma <- rgamma(nrow(simdata), shape = sqrt(i))
  
  simdata_gauss <- as.data.frame(apply(simdata, 2, function(x) x + noise_gauss))
  simdata_pois <- as.data.frame(apply(simdata, 2, function(x) x + noise_pois))
  simdata_gamma <- as.data.frame(apply(simdata, 2, function(x) x + noise_gamma))
  
  angle_sim_gauss <- data.frame(angle = calculate_Thales(simdata_gauss[c("x", "y")],
                                                         intake_coord = c(100, 100)),
                                error_dist = "Gaussian",
                                sd_sim = i/100) %>%
    bind_cols(., simdata_gauss)
  
  angle_sim_pois <- data.frame(angle = calculate_Thales(simdata_pois[c("x", "y")],
                                                        intake_coord = c(100, 100)),
                               error_dist = "Poisson",
                               sd_sim = i/100) %>%
    bind_cols(., simdata_pois)
  
  angle_sim_gamma <- data.frame(angle = calculate_Thales(simdata_gamma[c("x", "y")],
                                                         intake_coord = c(100, 100)),
                                error_dist = "Gamma",
                                sd_sim = i/100) %>%
    bind_cols(., simdata_gamma)
  
  angle_sim <- bind_rows(angle_sim_gauss, angle_sim_pois, angle_sim_gamma)
  out_sim <- bind_rows(out_sim, angle_sim)
}

head(out_sim)

library(ggplot2)

out_sim_summary <- out_sim %>% 
  group_by(sd_sim, error_dist) %>%
  summarise(angle_mean = mean(angle),
            angle_se = sd(angle)/sqrt(n()))

plot_sim <- ggplot(out_sim_summary, aes(x = sd_sim, y = angle_mean, col = error_dist)) + 
  geom_point(size = 0.5) +
  geom_line(size = 0.2) + 
  geom_errorbar(aes(ymin=angle_mean-angle_se, ymax=angle_mean+angle_se), width=.01,
                size = 0.1, alpha = 0.8) + 
  xlim(0, 1) +
  xlab('Magnitude of signal\nover error') +
  ylab('Angle') +
  geom_hline(aes(yintercept = 90), linetype = "dashed", col = "firebrick1") +
  theme_linedraw() + 
  theme(plot.background = element_blank(),
        panel.grid = element_blank()) + 
  scale_color_manual('Error\ndistribution',
                     breaks = c("Gamma", "Gaussian", "Poisson"),
                     values = c("royalblue3", "olivedrab3", "orchid3")) + 
  scale_y_continuous(breaks=seq(0, 180, 45), 
                     limits = c(0, 135))
plot_sim 


### Exercise 1: Drosophila melanogaster data from Lee et al.

leedt <- read.csv("/Users/s23jm9/Dropbox/University of Aberdeen/Research-Projects/1.Research Projects/Nutritional Geometry/Nutrigonometry/1-Right-angle-triangle/Dataset_Lee_Nutrigonometry.csv", 
                  header = TRUE, 
                  strip.white = TRUE, 
                  stringsAsFactors = FALSE,
                  na.string = 'NA') %>%
  na.omit()

## Fixing the class of the varialbe in the data ##
leedt$carb_eaten <- as.numeric(leedt$carb_eaten)
leedt$protein_eaten <- as.numeric(leedt$protein_eaten)
leedt$dailyeggs<- as.numeric(leedt$dailyeggs)
leedt$lifespan <- as.numeric(leedt$lifespan)
leedt$lifetimeegg <- as.numeric(leedt$lifetimeegg)

##
leedt <- na.omit(leedt)


#### Getting average intakes per ratio
leedt_compromisedt <- leedt %>%
  group_by(Ratio) %>%
  summarise(carb_mean = mean(carb_eaten, na.rm = TRUE),
            carb_sd = sd(carb_eaten, na.rm = TRUE)/sqrt(n()),
            protein_mean = mean(protein_eaten, na.rm = TRUE),
            protein_sd = sd(protein_eaten, na.rm = TRUE)/sqrt(n()))


### Lee intake target ###
leedt_intakeTarget <- data.frame(y = (148/5)*4, 
                                 x = (148/5)*1)

## simulated intake
sim_intakeRails <- data.frame()
for(i in 1:nrow(leedt_compromisedt)){
  protIntake_sim <- rnorm(100, 
                          mean = leedt_compromisedt$protein_mean[i],
                          sd = leedt_compromisedt$protein_sd[i])
  carbIntake_sim <- rnorm(100, 
                          mean = leedt_compromisedt$carb_mean[i],
                          sd = leedt_compromisedt$carb_sd[i])
  
}


compromise_angleDros <- data.frame(ratio = leedt$Ratio,
                                   beta = calculate_Thales(leedt[c("carb_eaten", "protein_eaten")], leedt_intakeTarget))


compromise_angle_summaryDros <- compromise_angleDros %>%
  group_by(ratio) %>%
  summarise(mean_beta = mean(beta),
            sd_beta = sd(beta)/sqrt(n()))


compromise_angle_summaryDros$Ratio <- ifelse(compromise_angle_summaryDros$ratio =="(0:1)",
                                             "A",
                                             ifelse(compromise_angle_summaryDros$ratio == "(1:16)",
                                                    "B",
                                                    ifelse(compromise_angle_summaryDros$ratio == "(1:8)",
                                                           "C",
                                                           ifelse(compromise_angle_summaryDros$ratio == "(1:4)",
                                                                  "D",
                                                                  ifelse(compromise_angle_summaryDros$ratio =="(1:2)",
                                                                         "E", 
                                                                         ifelse(compromise_angle_summaryDros$ratio == "(1:1)",
                                                                                "F", "G"))))))


## Testing rules of compromise
leedt_intakeCircle <- generate_intakeCircle(leedt_intakeTarget)

### plotting ###
nutrient_space_plot <- ggplot(data = leedt_compromisedt, 
                              aes(x = protein_mean, 
                                  y = carb_mean)) +
  geom_point() + 
  geom_errorbar(aes(ymin=carb_mean-carb_sd, ymax=carb_mean+carb_sd), width=.2) + 
  geom_errorbarh(aes(xmin=protein_mean-protein_sd, xmax=protein_mean+protein_sd), height=.2) +
  geom_point(data = as.data.frame(leedt_intakeTarget),
             aes(x = x, y = y), 
             pch = 13, 
             col = 'red', 
             size = 3, alpha = 1,
             inherit.aes = FALSE) +
  geom_polygon(data = leedt_intakeCircle, 
               aes(x = x, y=y), col = "firebrick2", fill = NA, size = 0.2) +
  theme_linedraw() +
  theme(panel.grid = element_blank(),
        axis.text = element_text(size = 10),
        axis.title = element_text(size = 12)) + 
  xlab("") + 
  ylab("") + 
  ylim(-10, 130) +
  xlim(-150, 100) +
  geom_vline(aes(xintercept = 0), size = 0.3) + 
  geom_hline(aes(yintercept = 0), size = 0.3)

nutrient_space_plot


### Angle beta

angle_plot <- ggplot(data = compromise_angle_summaryDros, 
                     aes(x = Ratio, 
                         y = mean_beta)) +
  geom_point() + 
  geom_errorbar(aes(ymin = mean_beta - sd_beta, ymax = mean_beta + sd_beta),
                width=.2) +
  geom_hline(yintercept = 90, linetype = 'dashed', color = "grey80") +
  theme_linedraw() +
  theme(panel.grid = element_blank(),
        axis.text = element_text(size = 11),
        axis.title = element_text(size = 13),
        axis.text.x = element_text(angle = 90, hjust = 1)) + 
  xlab("") + 
  ylab("Angle") +
  scale_y_continuous(breaks = seq(60, 150, 10)) +
  scale_x_discrete(breaks = c("A", "B", "C", "D", "E","F", "G"),
                   labels = c("0:1", "1:16", "1:8", "1:4", "1:2", "1:1", "2:1")) 
angle_plot

## 

### Testing statistically 
compromise_angleDros$ratio <- as.factor(compromise_angleDros$ratio)
model_angle_Dros<- lm(beta - 90 ~ 0 + ratio, data = compromise_angleDros)
summary(model_angle_Dros)
anova(model_angle_Dros)
confint(model_angle_Dros)


### Exercise 2: Locusts data from Simpson, Raubenheimer etc
set.seed(123444)
####
model_dt <- read.csv("Data_Model_SimpsonRaubenheimer_EEA.csv",
                     strip.white = TRUE,
                     header = TRUE) %>% select(1:4) %>% filter(!is.na(Carb))


### subsetting target for each species
targetS <- model_dt %>% filter(diet == "target" & Species == "Schistocerca")
targetL <- model_dt %>% filter(diet == "target" & Species == "Locusta")

target_both <- bind_rows(targetS, targetL) %>% select(-diet)

### Nutritional array (simulated variance)
arrayS <- model_dt %>% filter(diet != "target" & Species == "Schistocerca")
arrayS$diet <- as.factor(arrayS$diet)

arrayL <- model_dt %>% filter(diet != "target" & Species != "Schistocerca")
arrayL$diet <- as.factor(arrayL$diet)

## Function to simulate nutrient array with mean from observed data
simulate_intake_array <- function(data){
  out_outer <- c()
  for(i in levels(as.factor(data$diet))){
    df <- subset(data, diet == i)
    prot_sim <- rnorm(100, mean = df$Protein, sd = 10)
    carb_sim <- rnorm(100, mean = df$Carb, sd = 10)
    df_loop <- data.frame(Prot = prot_sim,
                          Carb = carb_sim,
                          diet = as.factor(i))
    out_outer <- bind_rows(out_outer, df_loop)
  }
  return(out_outer)
}

# nutrient array
arrayS_sim <- simulate_intake_array(arrayS) %>% mutate(species = "Schistocerca")
arrayL_sim <- simulate_intake_array(arrayL) %>% mutate(species = "Locusta")


### plotting 
array_full <- bind_rows(arrayS_sim, arrayL_sim)

## full nutrient array for both species
locust_nutrientArray <- bind_rows(arrayS_sim, arrayL_sim) %>%
  group_by(diet, species) %>%
  summarise(carb_mean = mean(Carb, na.rm = TRUE),
            carb_sd = sd(Carb, na.rm = TRUE),
            protein_mean = mean(Prot, na.rm = TRUE),
            protein_sd = sd(Prot, na.rm = TRUE))


### Calculating Thales' circles

## Testing rules of compromise
locust_intakeCircle <- target_both %>% 
  dplyr::select(Carb, Protein, Species) %>%
  nest(-Species) %>% 
  mutate(circle = map(data, ~generate_intakeCircle(intake_coord = c(.x$Carb,
                                                                    .x$Protein), res = 500))) %>%
  dplyr::select(-data) %>%
  unnest(circle) %>%
  mutate(species = Species) %>%
  dplyr::select(-Species)

### plotting 
#target_both
colnames(target_both)[3] <- "species"

locust_nutrientArray$species2 <- ifelse(locust_nutrientArray$species == "Schistocerca", "S. gregaria", "L. migratoria")
locust_intakeCircle$species2 <- ifelse(locust_intakeCircle$species == "Schistocerca", "S. gregaria", "L. migratoria")
target_both$species2 <- ifelse(target_both$species == "Schistocerca", "S. gregaria", "L. migratoria")

locust_plot_array <- ggplot(data = locust_nutrientArray, 
                            aes(x = protein_mean, 
                                y = carb_mean,
                                group = species2,
                                col = as.factor(species2))) +
  facet_grid(~species2, scales = 'free_y') +
  geom_point(size = 1.5) +
  geom_errorbar(aes(ymin=carb_mean-carb_sd, ymax=carb_mean+carb_sd), width=.2) + 
  geom_errorbarh(aes(xmin=protein_mean-protein_sd, xmax=protein_mean+protein_sd), height=.2) +
  geom_polygon(data = locust_intakeCircle, 
               aes(x = x, y=y), col = "firebrick2", fill = NA,
               inherit.aes = TRUE, size = 0.2) + 
  geom_point(data = target_both,
             aes(x = Protein, 
                 y = Carb,
                 group = species,
                 col = as.factor(species)), 
             pch = 13, 
             col = 'red', 
             size = 1.5, alpha = 1,
             inherit.aes = FALSE) +
  geom_hline(aes(yintercept = 0), col = "black", size = 0.2) + 
  geom_vline(aes(xintercept = 0), col = "black", size = 0.2) + 
  theme_linedraw()  + 
  theme(panel.grid = element_blank(),
        axis.title = element_text(size = 12),
        axis.text = element_text(size = 10),
        legend.position = 'none',        
        strip.background = element_rect(fill = "grey90"),
        strip.text = element_text(size = 10, colour = "black", face = "italic")) + 
  xlab('') +
  ylab('Carbohydrate intake') + 
  scale_color_manual('Species',
                     breaks = c('L. migratoria', 'S. gregaria'),
                     values = c('orchid2', 'goldenrod2'))
locust_plot_array


## Calculating angle Thales
angleS_final_manual <- c() 
for(i in levels(arrayS_sim$diet)){
  angle <- data.frame(angle = calculate_Thales(arrayS_sim[arrayS_sim$diet == i,][c("Prot", "Carb")], 
                                               intake_coord = c(target_both[target_both$species == 'Schistocerca',]$Protein, 
                                                                target_both[target_both$species == 'Schistocerca',]$Carb))) %>%
    mutate(species = 'Schistocerca',
           diet = i)
  angleS_final_manual <- bind_rows(angleS_final_manual, angle)
  
}


angleL_final_manual <- c() 
for(i in levels(arrayL_sim$diet)){
  angle <- data.frame(angle = calculate_Thales(arrayL_sim[arrayL_sim$diet == i,][c("Prot", "Carb")], 
                                               intake_coord = c(target_both[target_both$species != 'Schistocerca',]$Protein, 
                                                                target_both[target_both$species != 'Schistocerca',]$Carb))) %>%
    mutate(species = 'Locusta',
           diet = i)
  angleL_final_manual <- bind_rows(angleL_final_manual, angle)
}


angleL_final_manual


## combining angle estimates
angle_combined <- bind_rows(angleL_final_manual, angleS_final_manual)

compromise_angle_summary_locust <- angle_combined  %>% group_by(diet, species) %>%
  summarise(mean_angle = mean(angle, na.rm = TRUE),
            sd_angle = sd(angle, na.rm = TRUE)/sqrt(n()))


## angle plot

angle_plot_locust <- ggplot(data = compromise_angle_summary_locust, 
                            aes(x = diet, 
                                y = mean_angle,
                                col = species,
                                group = species)) +
  geom_point(size = 1.5) + 
  geom_line() +
  geom_errorbar(aes(ymin = mean_angle - sd_angle, 
                    ymax = mean_angle + sd_angle),
                width=.08) +
  geom_hline(yintercept = 90, linetype = 'dashed', color = "grey80") +
  theme_linedraw() +
  theme(panel.grid = element_blank(),
        axis.text = element_text(size = 10),
        axis.text.x = element_text(size = 10, angle = 90, vjust = 0.6),
        axis.title = element_text(size = 12),
        legend.position = 'none') + 
  xlab("") + 
  ylab("Angle") +
  scale_x_discrete(breaks = c("A", "B", "C", "D", "E"),
                   labels = c( "1:5", "1:2", "1:1", "2:1", "5:1")) + 
  scale_color_manual('Species',
                     breaks = c('Locusta', 'Schistocerca'),
                     values = c('orchid2', 'goldenrod2'))


##


### Testing statistically 
## Locusta
model_angle_Locusta <- lm(angle - 90 ~ 0 + diet, data = subset(angle_combined,
                                                               species == "Locusta"))
summary(model_angle_Locusta)
anova(model_angle_Locusta)
confint(model_angle_Locusta)

## Schistocerca
model_angle_Schistocerca <- lm(angle - 90 ~ 0 + diet, data = subset(angle_combined,
                                                                    species == "Schistocerca"))
summary(model_angle_Schistocerca)
anova(model_angle_Schistocerca)
confint(model_angle_Schistocerca)


### Exercise 3: Spodoptera data from Lee et al., 2002 and 2003
#### Loading data
spodopteradt <- read.csv("Spodoptera_sp_nutrition_data_KwangLee.csv",
                         header = TRUE, 
                         strip.white = TRUE,
                         stringsAsFactors = TRUE,
                         na.strings = c("", 'NA'))
summary(spodopteradt)


### Removing NAs
spodopteradt_clean <- na.omit(spodopteradt) %>% droplevels(.) %>%
  mutate(ratio = protein/carb)
summary(spodopteradt_clean)


## No choice data
spod_nochoice <- spodopteradt_clean %>%
  filter(experiment == "Nochoice" & day2 < 5)

## Choice data
spod_choice <- spodopteradt_clean %>%
  filter(experiment == "Choice" & day2 < 5)

##


#### Getting average intakes per ratio
spod_nutrientArray <- spod_nochoice %>%
  group_by(day2, treat, species) %>%
  summarise(carb_mean = mean(carb, na.rm = TRUE),
            carb_sd = sd(carb, na.rm = TRUE)/sqrt(n()),
            protein_mean = mean(protein, na.rm = TRUE),
            protein_sd = sd(protein, na.rm = TRUE)/sqrt(n()))


#### Getting average of the nutrient target
spod_Target <- spod_choice %>%
  group_by(day2, species) %>%
  summarise(carb_mean = mean(carb, na.rm = TRUE),
            carb_sd = sd(carb, na.rm = TRUE)/sqrt(n()),
            protein_mean = mean(protein, na.rm = TRUE),
            protein_sd = sd(protein, na.rm = TRUE)/sqrt(n()))


## Testing rules of compromise
spod_intakeCircle <- spod_Target %>% 
  dplyr::select(carb_mean, protein_mean, day2, species) %>%
  nest(-day2, -species) %>% 
  mutate(circle = map(data, ~generate_intakeCircle(intake_coord = c(.x$carb_mean,
                                                                    .x$protein_mean)))) %>%
  dplyr::select(-data) %>%
  unnest(circle)


### plotting ###
spod_nutrientArray$species2 <- ifelse(spod_nutrientArray$species == "Spodoptera exempta", "S. exempta", "S. littoralis")
spod_intakeCircle$species2 <- ifelse(spod_intakeCircle$species == "Spodoptera exempta", "S. exempta", "S. littoralis")
spod_Target$species2 <- ifelse(spod_Target$species == "Spodoptera exempta", "S. exempta", "S. littoralis")

spod_plot_array <- ggplot(data = spod_nutrientArray[spod_nutrientArray$day2 == 4,], 
                          aes(x = protein_mean, 
                              y = carb_mean,
                              col = species2)) +
  geom_polygon(data = spod_intakeCircle[spod_intakeCircle$day2 ==4,], 
               aes(x = x, y=y), col = "firebrick2", fill = NA,
               inherit.aes = TRUE, size = 0.2) + 
  facet_grid(~species2) +
  geom_point() + 
  geom_errorbar(aes(ymin=carb_mean-carb_sd, ymax=carb_mean+carb_sd), width=.2) + 
  geom_errorbarh(aes(xmin=protein_mean-protein_sd, xmax=protein_mean+protein_sd), height=.2) +
  geom_point(data = spod_Target[spod_Target$day2 == 4,],
             aes(x = protein_mean, 
                 y = carb_mean,
                 col = species2), 
             pch = 13, 
             col = 'red', 
             size = 1.5, alpha = 1,
             inherit.aes = FALSE) +
  geom_errorbar(data = spod_Target[spod_Target$day2 == 4,],
                aes(ymin=carb_mean-carb_sd, 
                    ymax=carb_mean+carb_sd), width=.2, col = "red") + 
  geom_errorbarh(data = spod_Target[spod_Target$day2 == 4,],
                 aes(xmin=protein_mean-protein_sd, 
                     xmax=protein_mean+protein_sd), height=.2, col = "red") + 
  geom_hline(aes(yintercept = 0), col = "black", size = 0.2) + 
  geom_vline(aes(xintercept = 0), col = "black", size = 0.2) + 
  theme_linedraw() +
  theme(panel.grid = element_blank(),
        axis.title = element_text(size = 12),
        axis.text = element_text(size = 10),
        legend.position = "none",
        strip.background = element_rect(fill = "grey90"),
        strip.text = element_text(size = 10, colour = "black", face = "italic")) + 
  xlab('Protein intake') +
  ylab('') + 
  scale_color_manual('Species',
                     breaks = c("S. littoralis", "S. exempta"),
                     values = c("purple2", "chartreuse3"))


spod_plot_array


## Calculating beta
## Nutrient array
spodEx <- spod_nochoice %>%
  filter(day2 <= 4 & species == "Spodoptera exempta")

spodLit <- spod_nochoice %>%
  filter(day2 <= 4  & species != "Spodoptera exempta")

## Target 
spodEx_target <- spod_choice %>%
  filter(day2 <= 4 & species == "Spodoptera exempta") %>%
  group_by(day2, species) %>%
  summarise(target_prot = mean(protein),
            target_carb = mean(carb)) %>%
  ungroup()

spodLit_target <-  spod_choice %>%
  filter(day2 <= 4 & species != "Spodoptera exempta") %>%
  group_by(day2, species) %>%
  summarise(target_prot = mean(protein),
            target_carb = mean(carb))  %>%
  ungroup()


## Loops to calculate thales
angle_final_manual_spodLit <- c() 
for(i in 1:max(spodLit_target$day2)){
  angle <- calculate_Thales(spodLit[spodLit$day2 == i,][c("protein", "carb")], 
                            intake_coord = c(spodLit_target[spodLit_target$day2 == i,]$target_prot, 
                                             spodLit_target[spodLit_target$day2 == i,]$target_carb))
  angle_final_manual_spodLit <- append(angle_final_manual_spodLit, angle)
  
}

spodLit$angle <- angle_final_manual_spodLit


angle_final_manual_spodEx <- c() 
for(i in 1:max(spodEx_target$day2)){
  angle_sub <- calculate_Thales(spodEx[spodEx$day2 == i,][c("protein", "carb")], 
                                intake_coord = c(spodEx_target[spodEx_target$day2 == i,]$target_prot, 
                                                 spodEx_target[spodEx_target$day2 == i,]$target_carb))
  angle_final_manual_spodEx <- append(angle_final_manual_spodEx, angle_sub)
}

spodEx$angle <- angle_final_manual_spodEx


## combining angle estimates
spod_angle <- bind_rows(spodEx,spodLit)

### angle summary
compromise_angle_summary <- spod_angle %>% group_by(treat, day2, species) %>%
  summarise(mean_angle = mean(angle, na.rm = TRUE),
            sd_angle = sd(angle, na.rm = TRUE)/sqrt(n()))


compromise_angle_summary$Ratio <- ifelse(compromise_angle_summary$treat == "p7:c35",
                                         "A",
                                         ifelse(compromise_angle_summary$treat == "p14:c28",
                                                "B", 
                                                ifelse(compromise_angle_summary$treat == "p21:c21",
                                                       "C",
                                                       ifelse(compromise_angle_summary$treat == "p28:c14", "D", "E"))))
### Angle beta

angle_plot_spod <- ggplot(data = compromise_angle_summary[compromise_angle_summary$day2 == 4,], 
                          aes(x = Ratio, 
                              y = mean_angle,
                              col = species,
                              group = species)) +
  geom_point() + 
  geom_line() +
  geom_errorbar(aes(ymin = mean_angle - sd_angle, 
                    ymax = mean_angle + sd_angle),
                width=.1) +
  #facet_grid(~day2) +
  geom_hline(yintercept = 90, linetype = 'dashed', color = "grey80") +
  theme_linedraw() +
  theme(panel.grid = element_blank(),
        axis.text = element_text(size = 10),
        axis.title = element_text(size = 12),
        axis.text.x = element_text(size = 10, angle = 90, vjust = 0.6),
        legend.position = "none") + 
  xlab("Ratio (P:C)") + 
  ylab("Angle") +
  scale_x_discrete(breaks = c("A", "B", "C", "D", "E"),
                   labels = c( "1:5", "1:2", "1:1", "2:1", "5:1")) +
  scale_color_manual('Species',
                     breaks = c("Spodoptera littoralis", "Spodoptera exempta"),
                     values = c("purple2", "chartreuse3"))


angle_plot_spod
#

### Testing statistically 
#S.exempta
model_angle_spodEx <- lm(angle - 90 ~ 0 + treat, data = subset(spod_angle,
                                                               species == "Spodoptera exempta" &
                                                                 day == "day0-4"))
summary(model_angle_spodEx)
anova(model_angle_spodEx)
confint(model_angle_spodEx)

#S.littoralis
model_angle_spodLit <- lm(angle - 90 ~ 0 + treat, data = subset(spod_angle,
                                                                species == "Spodoptera littoralis" &
                                                                  day == "day0-4"))
summary(model_angle_spodLit)
anova(model_angle_spodLit)
confint(model_angle_spodLit)


## comparing between species
model_angle_spodfull <- lm(angle - 90 ~ 0 + treat*species, data = spod_angle)
anova(model_angle_spodfull)                                                            


#### ~~~~ Plots ~~~~~ ###
final_Dros_plot <- wrap_plots(nutrient_space_plot, 
                              angle_plot,
                              locust_plot_array,
                              angle_plot_locust,
                              spod_plot_array,
                              angle_plot_spod, ncol = 2) + plot_annotation(tag_levels = 'a',
                                                                           tag_suffix = '.')
final_Dros_plot
